# Supplementary material for: Developing neural network diagnostic models and potential drugs based on novel identified immune-related biomarkers for celiac disease
Source: Hum Genomics. 2023 Aug 17;17:76. doi: 10.1186/s40246-023-00526-z (PMC10433645; doi:10.1186/s40246-023-00526-z)
Supplement: Supplementary file 1 — Additional file 1: Table S1. 896 differentially expressed genes. Table S2. Results of three machine algorithms. Table S3. ssGSEA score of 28 immune gene sets in celiac disease patients. Table S4. IG score for GSE11501 training set based on HIGs. Table S5. IG score for GSE164883 validation set based on HIGs. Table S6. ANN diagnosis effect for the grouping of immune characteristics of celiac disease subtypes. Table S7. 2483 immune genes from the ImmPort database. Table S8. 28 immune gene sets from the TISIDB database. [file 40246_2023_526_MOESM1_ESM.xls]

## Sheet: Table S1
Table S1. 896 differentially expressed genes
	logFC	AveExpr	t	P.Value	adj.P.Val	B
MTCH2	-0.139871	4.3151	-6.44636	1.97e-09	1.59e-05	11.1881
PPIL3	-0.114538	4.1718	-6.32801	3.56e-09	1.91e-05	10.6342
CYP7B1	-0.108085	4.14461	-6.20457	6.55e-09	2.64e-05	10.0622
ANGPTL3	-0.111047	4.24473	-5.78526	4.98e-08	9.58e-05	8.16489
LRRC59	-0.118756	4.13332	-5.72665	6.57e-08	0.000105773	7.90573
LOC283174	-0.157801	4.27682	-5.62897	1.04e-07	0.000139469	7.47717
ZNF230	-0.145623	4.34893	-5.50313	1.86e-07	0.000214492	6.93159
GLOXD1	-0.110697	4.22172	-5.42875	2.62e-07	0.000263187	6.61269
SULT2B1	-0.107078	4.25193	-5.36958	3.44e-07	0.000272027	6.36087
TXNL6	-0.206875	4.51091	-5.36307	3.54e-07	0.000272027	6.33327
CCL25	-0.100056	4.20253	-5.36192	3.56e-07	0.000272027	6.32842
PSMD11	-0.127803	4.27779	-5.35226	3.72e-07	0.000272027	6.28751
P11	-0.103189	4.17178	-5.27993	5.16e-07	0.000328286	5.98272
SLC25A16	-0.161803	4.34661	-5.26564	5.5e-07	0.000328286	5.92277
LTBP2	-0.108844	4.16163	-5.23277	6.38e-07	0.000366898	5.78539
PBLD	-0.115509	4.13511	-5.16515	8.63e-07	0.000434175	5.50445
ECHS1	-0.246548	5.73978	-5.14407	9.47e-07	0.000462353	5.41734
RARRES2	-0.117174	4.27688	-5.03683	1.52e-06	0.000637891	4.97787
SMU1	-0.236718	4.83856	-5.0264	1.59e-06	0.000637891	4.9355
KIAA0133	-0.110603	4.27415	-4.97934	1.95e-06	0.000714991	4.74484
CRSP7	-0.111621	5.17868	-4.96498	2.08e-06	0.000726583	4.6869
KRT37	-0.102139	4.2655	-4.92986	2.42e-06	0.000779737	4.54568
KLHL28	-0.272843	5.19861	-4.92528	2.47e-06	0.000779737	4.52732
PARP16	-0.130522	4.45825	-4.86168	3.25e-06	0.000950569	4.27349
TDRD1	-0.398292	5.79498	-4.79762	4.27e-06	0.0011554	4.02008
ZNF212	-0.186526	5.40105	-4.79555	4.3e-06	0.0011554	4.01194
C2orf34	-0.119883	4.66932	-4.75916	5.02e-06	0.00128383	3.8691
RMND5A	-0.116812	4.19915	-4.7393	5.46e-06	0.00133269	3.79143
ATIC	-0.247113	6.10615	-4.68379	6.89e-06	0.00160946	3.57562
TCTEX1D1	-0.110193	4.14937	-4.63265	8.53e-06	0.00183272	3.37834
ZNF181	-0.128836	4.26052	-4.57683	1.08e-05	0.00215054	3.16481
NFATC3	-0.16762	4.37483	-4.55064	1.2e-05	0.00232082	3.06524
SNTA1	-0.15202	4.55409	-4.52964	1.31e-05	0.00241649	2.98571
MCM3AP	-0.143871	5.84118	-4.52042	1.36e-05	0.00246129	2.95089
ACAD8	-0.207077	4.65206	-4.48885	1.54e-05	0.00267946	2.83197
FBXO42	-0.117067	4.57566	-4.4828	1.58e-05	0.00268897	2.80929
PSIP1	-0.124098	4.34113	-4.47888	1.61e-05	0.00269386	2.79457
FLJ39822	-0.127875	4.36528	-4.47306	1.64e-05	0.00271966	2.77276
SYT3	-0.11826	4.22564	-4.47146	1.65e-05	0.00271966	2.76676
C8orf32	-0.12672	4.50295	-4.46449	1.7e-05	0.00276944	2.74066
C22orf15	-0.10536	4.34067	-4.44171	1.87e-05	0.00294773	2.6556
ZNF616	-0.105139	4.38257	-4.34482	2.75e-05	0.00379094	2.29732
RNF141	-0.21243	4.9061	-4.32053	3.03e-05	0.00387751	2.20842
GRM2	-0.191308	4.48162	-4.30051	3.28e-05	0.00397681	2.13541
ZSCAN5	-0.104457	4.30853	-4.29541	3.35e-05	0.00398991	2.11686
CD82	-0.251544	5.38878	-4.24052	4.16e-05	0.00456308	1.91818
FLJ32549	-0.102696	4.3156	-4.23454	4.26e-05	0.00463103	1.89667
NUBPL	-0.108646	4.44777	-4.22705	4.38e-05	0.00463103	1.86974
MGC16824	-0.134638	4.38373	-4.22591	4.4e-05	0.00463103	1.86563
SLC25A17	-0.103687	4.33949	-4.20691	4.74e-05	0.00486597	1.79748
KLF2	-0.151401	9.40863	-4.17609	5.35e-05	0.00521963	1.68744
ATP5B	-0.185711	8.45509	-4.17392	5.39e-05	0.00522183	1.67974
C14orf169	-0.150902	4.91102	-4.1543	5.82e-05	0.00531833	1.61
LIAS	-0.131106	4.84311	-4.13966	6.16e-05	0.00535987	1.55815
NEK1	-0.114504	4.23832	-4.13315	6.31e-05	0.00540831	1.53515
RGMA	-0.102434	4.37007	-4.09945	7.19e-05	0.00590455	1.41647
EEF2	-0.199374	8.3891	-4.08022	7.73e-05	0.00613615	1.34907
MTHFD1	-0.102766	4.39599	-4.0385	9.06e-05	0.00679042	1.20372
FBXO2	-0.110318	4.35371	-4.03102	9.32e-05	0.00692137	1.17777
KCTD7	-0.137137	4.40098	-4.0273	9.46e-05	0.0069409	1.16489
C13orf7	-0.103384	4.5245	-3.98908	0.000109237	0.00758112	1.03301
STRAP	-0.240309	6.07038	-3.98753	0.000109876	0.00758112	1.02769
UBE2G1	-0.158792	4.96035	-3.98216	0.000112116	0.00765189	1.00924
KLF11	-0.114913	4.51701	-3.96188	0.000120971	0.00801847	0.93976
MCM2	-0.12678	4.28847	-3.94969	0.000126611	0.00819006	0.898134
NKX3-1	-0.383123	4.86794	-3.93106	0.000135719	0.00864854	0.834693
TADA3L	-0.194588	5.71759	-3.92706	0.000137757	0.00867825	0.821087
UQCRH	-0.268952	5.24024	-3.91637	0.000143336	0.00867939	0.784845
DNAL4	-0.120197	5.49566	-3.90202	0.00015117	0.0089313	0.736286
RICS	-0.11734	4.38811	-3.8783	0.000165024	0.00929384	0.656304
FLJ20054	-0.1997	5.01763	-3.87558	0.000166687	0.00935479	0.647161
BAALC	-0.12624	4.2399	-3.86888	0.00017085	0.00948925	0.624668
PSAT1	-0.113895	4.42258	-3.86243	0.000174951	0.00961046	0.603043
TNFSF14	-0.187338	5.01532	-3.85149	0.000182129	0.00977851	0.566396
KIAA0174	-0.174591	7.18581	-3.84776	0.000184634	0.00986966	0.55395
CEP152	-0.115182	4.6611	-3.83608	0.000192709	0.010165	0.514949
PRPF6	-0.111179	4.80435	-3.82638	0.000199665	0.0103664	0.48265
MLL4	-0.1591	4.81098	-3.81591	0.000207443	0.0105737	0.44785
PSMC1	-0.12195	7.34174	-3.79926	0.000220405	0.0111135	0.392676
TYW3	-0.1286	4.64718	-3.79114	0.000227004	0.0111135	0.365829
GIPC1	-0.185213	4.45774	-3.76165	0.000252575	0.0118607	0.268737
C20orf11	-0.207395	5.61234	-3.75818	0.00025576	0.0119061	0.257345
FLJ37396	-0.141086	4.34624	-3.72088	0.000292463	0.013013	0.135489
FAM91A1	-0.114633	4.40434	-3.71203	0.000301875	0.0133948	0.106724
C10orf92	-0.108069	4.31353	-3.69247	0.000323706	0.0137608	0.0433404
NR1D2	-0.147318	4.39185	-3.68666	0.000330473	0.0138232	0.0245642
MAP4	-0.102727	4.16322	-3.67765	0.000341236	0.0139942	-0.0045141
DCTN4	-0.20628	4.96214	-3.67119	0.000349157	0.0141303	-0.0253273
CLIC5	-0.129116	4.35592	-3.66502	0.000356885	0.0142404	-0.045183
CSNK2A2	-0.110755	5.28664	-3.66478	0.000357181	0.0142404	-0.0459347
ZFYVE21	-0.128113	5.52355	-3.64333	0.000385337	0.01487	-0.114721
TMUB2	-0.158717	5.25401	-3.61724	0.000422416	0.0154238	-0.197952
MCART1	-0.293464	8.57066	-3.61161	0.000430844	0.0155629	-0.215842
PHF15	-0.228476	5.88678	-3.59513	0.000456447	0.0162172	-0.268097
ZNF30	-0.146987	4.50575	-3.55461	0.000525614	0.0177528	-0.395714
DYNC1LI1	-0.162205	4.63976	-3.54995	0.00053418	0.0177769	-0.410324
HSPH1	-0.235357	5.67735	-3.5452	0.000543047	0.0179082	-0.425203
GNPDA1	-0.160301	5.87399	-3.53528	0.000562005	0.0181857	-0.456206
FOXO1A	-0.191511	5.5659	-3.53441	0.000563702	0.0181857	-0.458929
HSF2	-0.131085	5.29898	-3.53318	0.000566088	0.0181857	-0.462746
EFHD1	-0.108642	4.34995	-3.5284	0.000575508	0.0183594	-0.477652
FLJ20309	-0.134173	4.3901	-3.52539	0.000581516	0.0184743	-0.487032
TTC19	-0.136267	5.3133	-3.52444	0.000583433	0.0184923	-0.490003
YIPF5	-0.187552	4.67612	-3.50366	0.000626664	0.0192757	-0.554534
WRN	-0.126648	4.49702	-3.50291	0.000628282	0.0192757	-0.556861
COBLL1	-0.226232	4.60477	-3.49697	0.000641215	0.0195237	-0.575246
VEZF1	-0.228253	6.43703	-3.49563	0.000644177	0.019561	-0.579405
YTHDF1	-0.117635	5.74837	-3.4929	0.000650225	0.0196864	-0.587835
SPHAR	-0.13024	4.42156	-3.49031	0.000656011	0.0197949	-0.595828
FSTL1	-0.140861	4.33059	-3.47872	0.000682555	0.0203215	-0.631603
GOT2	-0.236528	5.54344	-3.46813	0.000707669	0.0208762	-0.664179
DCTD	-0.156917	5.58018	-3.46368	0.000718479	0.0211178	-0.677844
YRDC	-0.349977	7.4212	-3.45132	0.000749316	0.0215138	-0.715713
SUMO3	-0.201782	6.25689	-3.42783	0.000811384	0.0225531	-0.787381
PGM2L1	-0.118709	4.37005	-3.42778	0.000811525	0.0225531	-0.787537
MAP1LC3B	-0.146272	5.85635	-3.41136	0.000857771	0.0232782	-0.837415
OAZ1	-0.125617	10.1818	-3.39629	0.000902375	0.0241036	-0.883012
ZNF792	-0.130394	4.81559	-3.38703	0.000930825	0.0246187	-0.910921
ZNF791	-0.147477	5.16668	-3.38618	0.000933505	0.0246491	-0.913505
RAB2B	-0.2829	6.69964	-3.38158	0.000948001	0.0247616	-0.927355
XAB1	-0.130894	5.49588	-3.38141	0.000948527	0.0247616	-0.927854
RBM12B	-0.225598	5.43725	-3.36103	0.00101535	0.0255138	-0.989017
ARIH2	-0.191655	5.8848	-3.36022	0.00101808	0.0255138	-0.991429
LASP1	-0.186211	8.50111	-3.35985	0.00101934	0.0255138	-0.99254
GALNS	-0.160896	4.63625	-3.32933	0.0011281	0.027242	-1.08354
WASL	-0.153251	4.72972	-3.32779	0.00113384	0.0273395	-1.08809
THAP11	-0.157635	6.21746	-3.32523	0.0011435	0.0273901	-1.0957
RASA3	-0.113633	5.06024	-3.32289	0.00115237	0.027417	-1.10264
KLHL3	-0.182022	5.04763	-3.32135	0.00115825	0.0274352	-1.1072
ZNF211	-0.109084	5.06577	-3.31542	0.00118117	0.0277739	-1.12477
C9orf5	-0.177482	5.14229	-3.31058	0.0012002	0.0277876	-1.1391
CDK4	-0.165117	5.51823	-3.30404	0.00122631	0.028139	-1.15839
ZNF26	-0.125702	4.57978	-3.29859	0.0012485	0.0284837	-1.17445
XPO1	-0.219726	5.59964	-3.29575	0.00126022	0.0286614	-1.18283
PPIL1	-0.109119	4.31752	-3.29164	0.00127736	0.0288562	-1.19494
TH1L	-0.145118	5.98877	-3.26536	0.00139215	0.0305912	-1.27198
NCOA3	-0.180125	6.14113	-3.26301	0.00140284	0.0306536	-1.27883
CHD7	-0.128152	4.45228	-3.26299	0.00140293	0.0306536	-1.27889
TMPIT	-0.206451	5.71454	-3.24906	0.00146809	0.0316129	-1.3195
HEL308	-0.129928	4.55851	-3.24805	0.00147292	0.0316325	-1.32244
KREMEN2	-0.13169	4.40306	-3.24654	0.00148014	0.0317029	-1.32681
GNB2	-0.205753	5.26424	-3.24171	0.00150357	0.0319078	-1.34086
IL7R	-0.32958	7.08478	-3.23257	0.00154883	0.0325255	-1.36737
LRP10	-0.221791	7.43349	-3.22161	0.00160478	0.0332798	-1.39908
ARL6IP1	-0.227314	6.41783	-3.22069	0.00160955	0.0332798	-1.40173
BPNT1	-0.101834	4.52172	-3.20709	0.00168175	0.034093	-1.44092
CBX7	-0.237077	6.0826	-3.20462	0.00169518	0.0342588	-1.44802
LENG8	-0.135534	4.60358	-3.20079	0.00171621	0.0344548	-1.45903
RARA	-0.17806	7.11125	-3.19942	0.00172381	0.0344548	-1.46297
MAP3K4	-0.109495	5.40332	-3.18811	0.00178762	0.035107	-1.49541
ZNF767	-0.110287	4.58109	-3.18729	0.00179232	0.0351202	-1.49775
QDPR	-0.154369	5.19832	-3.18519	0.00180442	0.0351783	-1.50375
C17orf25	-0.170116	5.71642	-3.1808	0.00183001	0.0353518	-1.51632
LOC441087	-0.21736	9.37778	-3.17265	0.0018784	0.0357749	-1.53959
KIF2A	-0.145467	4.8322	-3.17142	0.00188577	0.035851	-1.54308
ARHGAP12	-0.134951	4.48702	-3.15885	0.00196301	0.0365951	-1.57886
PSCDBP	-0.223755	6.90001	-3.14898	0.00202563	0.037158	-1.60684
RHOA	-0.155414	8.28459	-3.14894	0.00202588	0.037158	-1.60695
TIMELESS	-0.116374	4.75121	-3.14535	0.00204918	0.0374219	-1.61713
ACP6	-0.102738	4.64948	-3.13925	0.00208924	0.0378531	-1.63437
CRKL	-0.159794	6.84066	-3.1385	0.00209421	0.0378579	-1.63649
SMARCA4	-0.135792	6.24206	-3.1369	0.00210491	0.0379661	-1.64102
XTP3TPA	-0.152624	5.07589	-3.13112	0.00214377	0.0383663	-1.65731
ARID5B	-0.150239	5.37969	-3.13063	0.00214715	0.0383842	-1.65871
2023-03-03	-0.119894	4.56673	-3.12906	0.00215783	0.0384897	-1.66313
LCK	-0.159454	5.20231	-3.12538	0.0021831	0.0386408	-1.67349
SDAD1	-0.166576	6.09334	-3.1108	0.00228596	0.0394814	-1.71444
CCT8	-0.150438	6.47961	-3.10487	0.0023291	0.0397824	-1.73106
C2orf30	-0.190507	5.0076	-3.10297	0.00234306	0.0399117	-1.73637
C11orf58	-0.102	4.3874	-3.10245	0.00234689	0.0399117	-1.73783
CDCA7	-0.198347	4.57944	-3.10157	0.0023534	0.0399117	-1.74029
PPAT	-0.126938	4.56832	-3.09123	0.00243115	0.040593	-1.76917
MYST4	-0.102918	4.32122	-3.08505	0.00247872	0.0409484	-1.78639
C22orf29	-0.139976	4.59128	-3.07962	0.00252119	0.04148	-1.80148
HSPA8	-0.17795	7.06361	-3.07814	0.00253293	0.0415803	-1.8056
TMEM9	-0.103587	4.49394	-3.073	0.00257394	0.0418639	-1.81986
APH1A	-0.194164	5.7481	-3.07278	0.00257572	0.0418639	-1.82048
SMARCB1	-0.139321	5.1851	-3.06418	0.00264577	0.0425512	-1.84429
C10orf22	-0.162773	5.03488	-3.05667	0.0027084	0.0429795	-1.86505
RG9MTD1	-0.119064	4.69733	-3.05291	0.00274032	0.0432694	-1.87544
STYXL1	-0.114276	4.87918	-3.04998	0.00276542	0.0434139	-1.88353
VDAC3	-0.124916	6.88877	-3.04622	0.0027979	0.0437107	-1.89388
GK5	-0.174461	4.70692	-3.04568	0.0028026	0.0437417	-1.89537
MYADM	-0.287244	7.11787	-3.03728	0.00287651	0.0445071	-1.91845
CHD3	-0.104903	4.28751	-3.03579	0.00288987	0.0446281	-1.92255
ZNF644	-0.100867	4.45959	-3.02739	0.00296597	0.0453652	-1.94559
MAP4K5	-0.163968	4.70684	-3.02001	0.00303431	0.0458477	-1.96576
FLJ10404	-0.152343	4.82404	-3.01966	0.00303761	0.0458522	-1.96672
ALDH6A1	-0.120392	4.80767	-3.01666	0.00306589	0.0460655	-1.97493
DERL1	-0.186561	5.44841	-3.0088	0.00314105	0.0467587	-1.99637
RBM4B	-0.105729	5.5523	-3.00459	0.00318197	0.046986	-2.00782
CLIP4	-0.114888	4.41189	-3.00225	0.00320493	0.0470573	-2.01419
NMD3	-0.10456	4.56111	-2.99948	0.00323228	0.0471579	-2.0217
ATP6V0E2	-0.210736	6.48843	-2.99405	0.00328664	0.0476488	-2.03646
ARL8B	-0.17737	6.11343	-2.98884	0.00333949	0.0481982	-2.05057
POLS	-0.158553	5.2842	-2.98467	0.00338245	0.048453	-2.06187
PCID2	-0.204376	6.30328	-2.9769	0.00346374	0.0487253	-2.08286
CUL1	-0.111195	5.42236	-2.97509	0.00348292	0.048867	-2.08774
REV3L	-0.143235	4.75695	-2.96015	0.00364514	0.0499726	-2.12795
GJA12	-0.150382	4.62214	-2.96012	0.00364548	0.0499726	-2.12803
CNOT1	-0.139308	6.36637	-2.9565	0.00368578	0.0503358	-2.13774
TTRAP	-0.128175	4.59042	-2.95109	0.00374687	0.0506724	-2.15225
GLT1D1	-0.136757	5.36503	-2.94286	0.00384157	0.0512645	-2.17428
CRELD2	-0.126973	5.96968	-2.93729	0.00390688	0.0516853	-2.18915
ARSA	-0.218822	4.8931	-2.93716	0.00390841	0.0516853	-2.18949
EIF4A2	-0.217964	7.37674	-2.93069	0.00398549	0.0519753	-2.20672
DDX49	-0.121076	4.47484	-2.93045	0.00398842	0.0519753	-2.20736
CCNI	-0.174739	8.82215	-2.92914	0.00400428	0.0521279	-2.21086
CCDC132	-0.122655	4.65156	-2.9231	0.00407785	0.052884	-2.22691
SERGEF	-0.100145	4.92655	-2.91904	0.00412799	0.0533449	-2.23768
RNF44	-0.135556	6.08325	-2.91046	0.0042359	0.054235	-2.26041
CCDC32	-0.10106	5.58095	-2.90057	0.00436362	0.0552119	-2.28657
DDX55	-0.107196	5.31764	-2.89223	0.00447394	0.0560553	-2.30854
LEMD3	-0.182002	5.13276	-2.89009	0.00450255	0.0560976	-2.31415
C20orf94	-0.134841	4.58866	-2.88603	0.00455749	0.0565785	-2.32482
ARPC5	-0.247114	8.2318	-2.88157	0.00461865	0.0568762	-2.33655
SDF2	-0.122098	6.21197	-2.87555	0.00470225	0.0573484	-2.35232
GRAMD1C	-0.114176	4.37666	-2.87324	0.00473471	0.0575129	-2.35837
PIM1	-0.184449	7.8857	-2.87293	0.00473901	0.0575217	-2.35917
INSIG2	-0.124605	4.73437	-2.86531	0.00484768	0.0580964	-2.37909
PER2	-0.130688	5.17137	-2.85153	0.00504988	0.0596296	-2.41498
ATF1	-0.117376	4.62748	-2.84983	0.00507539	0.0597794	-2.41941
ZNF354A	-0.110674	4.56604	-2.84401	0.0051635	0.0602234	-2.43452
ALDOC	-0.168928	5.73057	-2.8368	0.00527461	0.0609893	-2.4532
ZNF140	-0.125317	4.69934	-2.8347	0.00530726	0.0611474	-2.45861
CCNDBP1	-0.160288	7.69729	-2.83064	0.00537111	0.0613999	-2.4691
SPPL2B	-0.102137	4.3022	-2.82751	0.00542091	0.0618713	-2.47719
MAP3K11	-0.230622	5.55085	-2.8267	0.00543378	0.0619404	-2.47927
TAF15	-0.215274	6.46296	-2.82562	0.00545113	0.0620141	-2.48207
PBX3	-0.140637	5.31786	-2.81678	0.00559454	0.0627079	-2.50483
PKM2	-0.166262	4.4906	-2.80976	0.00571081	0.0632193	-2.52285
IPO4	-0.107517	4.59568	-2.8007	0.00586421	0.0639591	-2.54606
WDR33	-0.115641	5.6001	-2.7975	0.00591924	0.0642735	-2.55424
KIAA1279	-0.11068	4.67086	-2.79305	0.00599664	0.0648676	-2.56561
RAB38	-0.12379	4.46463	-2.7921	0.0060133	0.0648825	-2.56804
EIF3S1	-0.100917	4.67637	-2.78957	0.00605788	0.0651363	-2.5745
NSFL1C	-0.128115	5.37874	-2.78475	0.00614343	0.0654855	-2.58677
NIPSNAP1	-0.104058	5.00144	-2.78354	0.00616512	0.0655478	-2.58985
TGFBRAP1	-0.129002	4.66425	-2.77865	0.00625346	0.0659589	-2.60229
SFRS6	-0.174211	7.29244	-2.77611	0.00629977	0.0661907	-2.60874
PPP1R16B	-0.131797	5.42243	-2.76679	0.0064722	0.0672132	-2.63235
NCOA4	-0.18289	8.95649	-2.76628	0.00648179	0.0672695	-2.63364
POLE3	-0.16984	6.51264	-2.76504	0.00650523	0.0672915	-2.63679
SURB7	-0.116543	4.34389	-2.76437	0.00651777	0.0673391	-2.63848
FCHO2	-0.188625	4.81646	-2.76381	0.00652845	0.0674062	-2.63991
LDHB	-0.233316	6.6896	-2.76161	0.00656997	0.0676615	-2.64544
VPS26A	-0.114319	5.0379	-2.75722	0.00665395	0.0681687	-2.65654
GTF3C2	-0.143654	5.82407	-2.75691	0.00665987	0.0681687	-2.65731
MKNK2	-0.28274	5.7847	-2.75626	0.00667242	0.0681972	-2.65896
FLI1	-0.265414	6.56765	-2.75242	0.00674679	0.0687601	-2.66864
B4GALT3	-0.128989	6.41245	-2.74729	0.0068474	0.0692685	-2.68156
TTC4	-0.12196	5.86272	-2.742	0.00695259	0.0695994	-2.69486
ZFYVE26	-0.124647	5.37562	-2.7361	0.0070715	0.0702127	-2.70965
COL8A2	-0.21038	4.86324	-2.73491	0.00709573	0.0702127	-2.71264
C20orf121	-0.100287	4.83584	-2.73102	0.00717531	0.07073	-2.72236
GRSF1	-0.124866	5.32751	-2.72917	0.0072135	0.0710013	-2.72699
SLC35E3	-0.134299	5.36509	-2.7277	0.00724393	0.0711017	-2.73066
EIF4A3	-0.118014	6.3652	-2.72682	0.00726224	0.0712302	-2.73286
PABPC3	-0.120655	4.78712	-2.71864	0.00743441	0.0723979	-2.75328
LEF1	-0.2645	6.17712	-2.71823	0.00744308	0.0724095	-2.7543
ORC3L	-0.111321	4.6961	-2.71579	0.00749521	0.0726823	-2.76038
STK10	-0.155899	5.89927	-2.71385	0.00753684	0.0729981	-2.7652
Septin 7	-0.213407	5.35322	-2.71109	0.00759659	0.0733132	-2.77208
KIAA0746	-0.169613	5.86459	-2.70703	0.0076851	0.0738185	-2.78216
KIAA1600	-0.176489	5.6149	-2.70567	0.00771478	0.0740095	-2.78552
CLNS1A	-0.136192	5.8574	-2.70546	0.00771941	0.0740099	-2.78604
PCBP1	-0.137642	8.20547	-2.70422	0.00774679	0.0742282	-2.78913
PDK4	-0.178986	4.769	-2.69924	0.00785738	0.0750469	-2.80146
TMEM9B	-0.112687	6.45689	-2.69527	0.0079467	0.0755148	-2.8113
ZMYM2	-0.130312	4.93761	-2.69238	0.00801206	0.0759119	-2.81842
TEX2	-0.107021	4.79788	-2.6918	0.00802537	0.0759933	-2.81987
LRIG1	-0.124397	4.51818	-2.69084	0.00804729	0.0761371	-2.82224
ZNF12	-0.150327	4.8094	-2.68383	0.00820879	0.077321	-2.83952
SLC35C1	-0.149038	4.81606	-2.67878	0.00832706	0.0779198	-2.85195
OSBPL8	-0.254656	6.20478	-2.67186	0.00849164	0.079015	-2.86896
HEY1	-0.102864	4.56276	-2.67153	0.00849946	0.0790421	-2.86976
PLEKHA1	-0.211208	5.7727	-2.66919	0.00855586	0.0790713	-2.8755
CD164	-0.241285	5.56448	-2.66889	0.00856297	0.0790713	-2.87622
ADD1	-0.111558	7.70091	-2.66312	0.00870356	0.0800115	-2.89036
TRIP12	-0.139061	5.91965	-2.65962	0.00878981	0.0803961	-2.89892
DHRS3	-0.149884	4.90867	-2.65211	0.00897745	0.0814646	-2.91725
FLJ14803	-0.148493	4.9204	-2.65108	0.00900349	0.0814935	-2.91977
AP3B1	-0.243979	5.9416	-2.64985	0.0090345	0.0816603	-2.92275
PALLD	-0.104673	4.57784	-2.6437	0.00919181	0.0823528	-2.93772
PPP1R15B	-0.10823	4.38088	-2.6421	0.00923294	0.082436	-2.94159
EPB41	-0.103257	4.15161	-2.64159	0.00924633	0.082436	-2.94285
ARF4	-0.129688	6.06889	-2.64121	0.00925604	0.082436	-2.94376
CCDC28A	-0.139157	6.37946	-2.64045	0.00927591	0.0825453	-2.94562
OSBPL2	-0.109699	6.84126	-2.63653	0.00937811	0.0830243	-2.95511
ALG6	-0.141251	4.95736	-2.63225	0.00949111	0.0837203	-2.96549
AHSA2	-0.175804	5.611	-2.62769	0.00961267	0.0842014	-2.97652
ZNF17	-0.101112	4.73323	-2.61474	0.0099659	0.0855654	-3.00776
NCOA6	-0.117883	5.78493	-2.60906	0.0101243	0.0863273	-3.02141
AKTIP	-0.134863	4.92759	-2.60585	0.0102148	0.0867771	-3.0291
C8orf16	-0.130292	4.68589	-2.60117	0.0103483	0.0874506	-3.04034
UNC93B1	-0.122335	4.72944	-2.59708	0.0104662	0.0881818	-3.05013
WDSOF1	-0.117317	4.46626	-2.59617	0.0104924	0.088288	-3.05229
SP4	-0.138079	5.05687	-2.59163	0.010625	0.088959	-3.06314
LANCL1	-0.138089	5.15095	-2.59059	0.0106557	0.0890165	-3.06564
ZMAT3	-0.112734	5.6667	-2.58926	0.010695	0.0892096	-3.06881
KPNA3	-0.137775	5.01123	-2.58614	0.0107874	0.0896097	-3.07625
RBM22	-0.179848	7.21301	-2.58543	0.0108086	0.0897243	-3.07794
TMEM109	-0.133922	6.1564	-2.58361	0.010863	0.0898204	-3.08228
LRRC8C	-0.17367	5.29736	-2.58255	0.0108945	0.0898965	-3.08478
GHITM	-0.165639	7.15336	-2.58091	0.0109438	0.0902571	-3.08868
RRAGA	-0.14378	6.09608	-2.58055	0.0109547	0.0903008	-3.08954
ARID2	-0.10778	4.44677	-2.5783	0.0110228	0.0907228	-3.09489
JMJD1A	-0.125277	5.03022	-2.57505	0.0111218	0.0910721	-3.1026
PDXP	-0.11324	5.24438	-2.57141	0.0112338	0.0915851	-3.11125
TSHZ2	-0.117442	4.54375	-2.57136	0.0112353	0.0915851	-3.11136
IMMT	-0.153016	6.09786	-2.57117	0.0112413	0.0915851	-3.11183
RAB22A	-0.160526	5.67712	-2.56983	0.0112826	0.0917744	-3.11499
RNF122	-0.116044	5.49739	-2.56529	0.0114241	0.0923656	-3.12574
HADH	-0.172452	5.61149	-2.55748	0.011671	0.0937611	-3.14418
SLC15A3	-0.197817	6.26763	-2.55462	0.0117627	0.0941352	-3.15092
CTSS	-0.150634	6.90268	-2.55416	0.0117777	0.0941453	-3.15202
PAPD4	-0.184008	5.76376	-2.55097	0.0118808	0.0944133	-3.15953
IPP	-0.151621	4.90075	-2.55	0.0119121	0.0945184	-3.1618
PERLD1	-0.131027	5.23924	-2.54963	0.0119242	0.0945184	-3.16268
PPT1	-0.186864	8.00685	-2.54768	0.011988	0.0947452	-3.16727
LOC285636	-0.109523	5.48864	-2.54035	0.0122301	0.0959524	-3.18449
PITPNM1	-0.176023	6.2331	-2.53915	0.0122699	0.0961127	-3.18728
DCAKD	-0.136621	5.67389	-2.53902	0.0122744	0.0961127	-3.1876
ZNF75A	-0.119215	4.55753	-2.53796	0.0123096	0.0962949	-3.19007
RPL6	-0.150684	9.08566	-2.53589	0.0123791	0.0965573	-3.19491
C16orf63	-0.136849	5.3959	-2.53346	0.0124615	0.0968711	-3.20062
UAP1L1	-0.103793	4.49012	-2.53177	0.0125186	0.0971661	-3.20456
AK3	-0.122151	5.45896	-2.52225	0.0128463	0.0984844	-3.22678
CEP350	-0.136073	5.88604	-2.51709	0.013027	0.0991806	-3.23879
APEH	-0.12588	6.05177	-2.51629	0.0130552	0.0992826	-3.24065
PHACTR4	-0.126057	5.56491	-2.51363	0.0131495	0.0998578	-3.24683
KIAA0408	-0.153914	4.85205	-2.51201	0.0132073	0.0999674	-3.2506
COMMD7	-0.106605	6.46543	-2.51125	0.0132344	0.100125	-3.25236
NAPSA	-0.1914	4.87269	-2.51097	0.0132445	0.100154	-3.25301
ADPRHL2	-0.109385	5.4408	-2.5102	0.0132717	0.100207	-3.25478
MAPK4	-0.102139	4.43653	-2.5099	0.0132825	0.100207	-3.25548
HS2ST1	-0.103328	4.47212	-2.50714	0.013382	0.100822	-3.26188
POLR2B	-0.157694	6.32039	-2.50694	0.0133892	0.100822	-3.26234
SIAHBP1	-0.176575	7.02758	-2.50603	0.0134222	0.100867	-3.26446
RCOR3	-0.130466	5.5263	-2.50507	0.013457	0.100956	-3.26669
SH3PXD2A	-0.108965	4.92834	-2.50232	0.0135571	0.101598	-3.27305
C2orf33	-0.107931	5.00176	-2.49963	0.0136555	0.10197	-3.27925
HBP1	-0.124981	5.79678	-2.49705	0.0137506	0.102233	-3.28521
H3F3B	-0.116903	6.19927	-2.49668	0.0137643	0.102233	-3.28606
SFRS12	-0.119119	4.81439	-2.49661	0.0137669	0.102233	-3.28623
B4GALT5	-0.184728	5.85933	-2.49402	0.0138631	0.1027	-3.29221
AXIIR	-0.216544	6.08178	-2.49389	0.013868	0.1027	-3.29251
HMGN4	-0.183904	6.54055	-2.49073	0.0139864	0.103103	-3.2998
RCC2	-0.135174	6.65787	-2.48676	0.014136	0.103684	-3.30893
TPST1	-0.140702	4.76072	-2.47935	0.0144195	0.105147	-3.32594
TUBE1	-0.10255	4.46825	-2.47502	0.0145875	0.106018	-3.33587
CGGBP1	-0.231102	6.49533	-2.4721	0.0147018	0.106387	-3.34256
ATG10	-0.204775	5.70585	-2.47053	0.0147636	0.106635	-3.34615
GOPC	-0.119987	4.68567	-2.46785	0.0148695	0.107065	-3.35227
STAT6	-0.147627	6.31624	-2.46364	0.0150374	0.107749	-3.36188
PPTC7	-0.119115	6.02866	-2.46244	0.0150856	0.107849	-3.36462
RRP15	-0.102459	4.59559	-2.45788	0.0152695	0.108641	-3.37499
RRN3	-0.119337	5.17228	-2.4546	0.0154033	0.109199	-3.38245
NCALD	-0.112594	4.99356	-2.43875	0.0160643	0.111818	-3.41837
USP14	-0.137326	4.8488	-2.43649	0.0161607	0.112247	-3.42348
FAM63B	-0.105629	4.74308	-2.42628	0.0166023	0.114328	-3.4465
THOP1	-0.115431	4.51916	-2.41925	0.0169124	0.115918	-3.46229
LOC729030	-0.153318	6.31525	-2.41802	0.0169672	0.11624	-3.46505
PHIP	-0.133468	6.15465	-2.41583	0.0170651	0.116452	-3.46995
ZCCHC11	-0.14106	5.14678	-2.40697	0.0174662	0.118253	-3.48976
CYB5B	-0.12274	6.5313	-2.40682	0.0174732	0.118253	-3.4901
UBE2Q2	-0.196543	5.57551	-2.40591	0.0175147	0.118349	-3.49212
SET	-0.127836	6.53257	-2.40076	0.0177524	0.11921	-3.5036
SUSD3	-0.13776	5.71678	-2.39697	0.0179295	0.119913	-3.51205
RASSF2	-0.156805	7.55008	-2.39492	0.0180255	0.120237	-3.5166
ZNF22	-0.116237	5.02981	-2.37322	0.0190725	0.124379	-3.56462
FLJ21127	-0.106288	4.81951	-2.37076	0.0191949	0.124791	-3.57005
ZNF763	-0.14099	4.79986	-2.36658	0.0194039	0.125317	-3.57925
RAB3GAP1	-0.114314	6.00646	-2.36593	0.0194365	0.125342	-3.58067
POLR1D	-0.101951	5.33361	-2.36582	0.0194417	0.125342	-3.5809
PWP1	-0.104846	5.40371	-2.36435	0.019516	0.125587	-3.58414
VPS39	-0.122668	5.87766	-2.35851	0.019813	0.126688	-3.59696
ZNF398	-0.111508	5.16667	-2.35785	0.0198467	0.126852	-3.5984
KIFAP3	-0.102549	4.99991	-2.35539	0.0199728	0.127256	-3.60378
RC74	-0.105704	5.62499	-2.35103	0.0201989	0.128134	-3.61333
ATXN10	-0.116412	4.60572	-2.35071	0.0202155	0.128134	-3.61402
RBM33	-0.138887	6.80556	-2.34568	0.0204788	0.129131	-3.62499
FHOD1	-0.136853	5.19674	-2.34488	0.0205209	0.129316	-3.62674
NSMAF	-0.112114	6.17295	-2.34337	0.0206012	0.129592	-3.63004
RSBN1	-0.143478	5.77195	-2.34217	0.0206648	0.129748	-3.63265
MOBKL1A	-0.114174	4.60022	-2.33504	0.0210466	0.131242	-3.64816
PICALM	-0.173151	5.83556	-2.3325	0.0211838	0.131712	-3.65367
BTAF1	-0.152893	5.56762	-2.33164	0.0212307	0.131854	-3.65554
NHN1	-0.118767	5.35737	-2.33116	0.0212567	0.131939	-3.65657
FBXL16	-0.10103	4.53338	-2.33042	0.0212968	0.132034	-3.65817
TRIM33	-0.135607	5.91219	-2.32776	0.0214423	0.132359	-3.66393
MRCL3	-0.189111	8.42529	-2.32135	0.0217967	0.133898	-3.6778
KIAA0323	-0.150614	5.53629	-2.31721	0.0220279	0.134701	-3.68673
CHP	-0.136943	6.45447	-2.30816	0.0225416	0.136633	-3.70621
VAMP4	-0.111948	4.71073	-2.30488	0.0227304	0.137175	-3.71326
LRRFIP1	-0.284929	6.55349	-2.30091	0.0229607	0.138253	-3.72177
MANSC1	-0.140534	4.86074	-2.30043	0.0229887	0.138358	-3.7228
NPAT	-0.115452	5.17325	-2.29631	0.0232304	0.138994	-3.73162
SERPINE2	-0.108149	4.68943	-2.29499	0.0233082	0.139252	-3.73445
CNDP2	-0.117647	7.21763	-2.29358	0.0233916	0.139512	-3.73746
MIS12	-0.134136	5.5153	-2.2918	0.0234969	0.139861	-3.74125
ANP32B	-0.122581	7.85899	-2.28956	0.0236302	0.140256	-3.74602
MBTPS1	-0.131628	5.76953	-2.28591	0.0238498	0.140838	-3.75382
RBJ	-0.115106	4.69255	-2.28524	0.0238898	0.140855	-3.75523
KLHDC1	-0.1162	4.49941	-2.28318	0.0240146	0.141299	-3.75963
SBDS	-0.15152	5.11405	-2.28054	0.024175	0.141801	-3.76524
PUM1	-0.124328	6.01235	-2.27859	0.0242942	0.142167	-3.76938
MKLN1	-0.132704	6.02804	-2.27543	0.0244881	0.142795	-3.77608
CRYZ	-0.156699	5.05544	-2.27532	0.0244952	0.142795	-3.77632
CRLF3	-0.115983	5.04393	-2.27451	0.0245448	0.142974	-3.77803
MKRN1	-0.163284	8.26575	-2.27227	0.0246834	0.143477	-3.78277
PCMTD2	-0.173355	5.12119	-2.26484	0.0251488	0.145083	-3.79849
ATP6V1E1	-0.129256	6.71089	-2.26296	0.0252676	0.145508	-3.80245
NUCKS1	-0.161865	4.75991	-2.26071	0.0254105	0.145838	-3.8072
METAP1	-0.101959	5.68232	-2.26069	0.025412	0.145838	-3.80725
LEPROTL1	-0.189739	6.52218	-2.26063	0.0254156	0.145838	-3.80737
MGC17330	-0.158804	6.83678	-2.25509	0.0257707	0.147299	-3.81904
TRIM13	-0.116482	4.90666	-2.25091	0.0260416	0.148179	-3.82782
DAZAP2	-0.158979	8.59023	-2.24837	0.026207	0.14879	-3.83314
ANKRD33	-0.189051	5.81446	-2.24746	0.0262669	0.14892	-3.83506
BMI1	-0.167261	5.38239	-2.24652	0.0263281	0.149163	-3.83702
UBE2D3	-0.188474	7.0749	-2.24159	0.0266541	0.150216	-3.84735
FAM107B	-0.138074	6.67789	-2.2372	0.0269466	0.150861	-3.85651
ZNF548	-0.12579	4.79228	-2.2303	0.0274127	0.152282	-3.8709
AHCY	-0.117938	5.27538	-2.23022	0.0274183	0.152282	-3.87107
CAND1	-0.104315	4.81198	-2.22959	0.0274607	0.152415	-3.87237
FAM100A	-0.196519	4.7572	-2.22854	0.0275324	0.152708	-3.87455
SKAP2	-0.143942	6.10438	-2.22182	0.027995	0.154741	-3.88852
D4S234E	-0.219475	5.21454	-2.21986	0.0281313	0.155062	-3.89259
NIPA1	-0.132243	4.71501	-2.21686	0.0283405	0.155689	-3.8988
AP1G1	-0.112097	5.31153	-2.21453	0.0285042	0.156428	-3.90362
C12orf65	-0.108201	4.97081	-2.21389	0.0285492	0.156569	-3.90494
BIN1	-0.219937	6.37983	-2.21284	0.0286231	0.156867	-3.9071
SLC30A9	-0.115076	5.15141	-2.20641	0.0290806	0.15857	-3.92038
C9orf23	-0.128012	5.47224	-2.20397	0.0292562	0.159146	-3.92541
RBPMS2	-0.182097	4.72391	-2.20341	0.0292964	0.159256	-3.92656
UAP1	-0.127578	4.8334	-2.20157	0.0294292	0.159546	-3.93034
EIF3S6IP	-0.135656	7.63833	-2.20064	0.0294965	0.159698	-3.93225
MAP3K7	-0.101046	5.77602	-2.19945	0.0295829	0.159748	-3.9347
GAL3ST4	-0.113215	4.76886	-2.19892	0.0296214	0.159784	-3.93578
SOCS4	-0.126117	4.82516	-2.19758	0.0297196	0.159999	-3.93855
SESN1	-0.135222	4.93659	-2.1975	0.0297251	0.159999	-3.93871
TRIM37	-0.124729	4.89958	-2.19622	0.029819	0.160258	-3.94134
CMPK	-0.140754	5.76868	-2.19316	0.0300436	0.160997	-3.94761
GDI2	-0.108977	6.91949	-2.19235	0.0301032	0.161172	-3.94927
SFRS2B	-0.108753	5.62446	-2.19094	0.0302079	0.161486	-3.95217
PDK1	-0.100452	4.69534	-2.18977	0.0302942	0.16184	-3.95455
CD47	-0.167789	6.18161	-2.18609	0.0305687	0.162461	-3.96209
BASP1	-0.167946	8.62704	-2.18598	0.0305764	0.162461	-3.9623
TXNIP	-0.113144	9.69624	-2.17947	0.0310673	0.163531	-3.97559
PURA	-0.133563	4.95078	-2.17636	0.0313042	0.164133	-3.98192
KIAA1033	-0.158913	5.0506	-2.17215	0.0316272	0.165342	-3.99049
RFC4	-0.102456	4.85544	-2.16999	0.0317938	0.165729	-3.99486
RAB11A	-0.125169	6.39087	-2.16947	0.0318344	0.165833	-3.99593
CMTM7	-0.108536	7.73958	-2.16761	0.0319783	0.166368	-3.99969
DNM2	-0.173641	5.69143	-2.16692	0.0320323	0.166434	-4.00109
NGLY1	-0.13975	5.57195	-2.16467	0.0322079	0.167023	-4.00565
DEK	-0.201877	6.32211	-2.16405	0.0322568	0.167169	-4.00691
SFRS15	-0.10577	5.14179	-2.16326	0.0323184	0.167273	-4.0085
FLJ14213	-0.145028	5.34738	-2.1595	0.0326151	0.168005	-4.01611
TMCO3	-0.153878	5.6916	-2.1567	0.0328369	0.168925	-4.02175
CUL2	-0.114758	5.31967	-2.15597	0.0328952	0.16907	-4.02323
C3orf31	-0.109544	5.00239	-2.15595	0.0328966	0.16907	-4.02327
KLHDC5	-0.124207	5.04329	-2.1469	0.0336255	0.171069	-4.0415
CCNC	-0.102696	4.60147	-2.1459	0.0337065	0.171233	-4.0435
DDX18	-0.117576	5.92585	-2.14505	0.033776	0.171233	-4.04521
HMBOX1	-0.128454	4.9831	-2.13964	0.03422	0.172676	-4.05606
RAB8A	-0.117587	6.99158	-2.13912	0.0342629	0.172784	-4.05711
SCGB3A1	-0.15951	4.38233	-2.12942	0.0350721	0.175116	-4.07649
USP8	-0.105923	5.06466	-2.12606	0.0353558	0.175927	-4.08317
ARL2BP	-0.113997	6.0763	-2.12507	0.0354397	0.176171	-4.08514
2023-03-06	-0.253515	5.82977	-2.12497	0.0354485	0.176171	-4.08535
ALPP	-0.179826	8.44329	-2.12054	0.0358267	0.177404	-4.09415
LDLRAP1	-0.137245	5.2935	-2.11709	0.0361242	0.178394	-4.101
MAN2A1	-0.100373	6.30518	-2.11342	0.0364429	0.179295	-4.10828
SLC5A8	-0.156714	5.60681	-2.11025	0.0367199	0.180178	-4.11455
PRKAR1A	-0.195938	7.23297	-2.10833	0.0368886	0.180382	-4.11835
TERF2IP	-0.118618	6.14539	-2.10569	0.0371217	0.181023	-4.12356
NINJ1	-0.135385	7.99012	-2.0986	0.0377537	0.183217	-4.13753
PCGF1	-0.109978	4.64224	-2.09635	0.0379562	0.183745	-4.14196
NAP1L1	-0.135143	5.74494	-2.09496	0.0380816	0.183977	-4.14468
DNMT1	-0.134658	6.96945	-2.09385	0.0381823	0.18424	-4.14687
BNIP2	-0.139158	5.83183	-2.0936	0.0382047	0.18424	-4.14735
TWF2	-0.184653	6.24153	-2.09307	0.0382528	0.184332	-4.14839
LPXN	-0.150605	7.35994	-2.09132	0.0384118	0.184586	-4.15182
FAM117A	-0.119627	4.96621	-2.09079	0.0384605	0.1847	-4.15287
KIAA0907	-0.105641	5.56993	-2.09013	0.0385209	0.184836	-4.15416
CD248	-0.128948	4.43993	-2.08983	0.0385481	0.184836	-4.15475
NXF1	-0.131703	6.30855	-2.08975	0.0385556	0.184836	-4.15491
LIPA	-0.159291	6.53197	-2.08718	0.0387907	0.18559	-4.15993
SETDB2	-0.110617	5.55382	-2.08343	0.039137	0.186393	-4.16727
RBM23	-0.107399	6.85293	-2.08245	0.0392278	0.186713	-4.16918
LOC339745	-0.175801	5.36796	-2.08065	0.0393947	0.187288	-4.17269
MXD1	-0.159514	7.63777	-2.07656	0.0397778	0.188608	-4.18067
SNRK	-0.167915	5.93826	-2.07577	0.0398519	0.188682	-4.18221
DPP4	-0.10505	4.91147	-2.07503	0.0399216	0.188845	-4.18365
AUTS2	-0.145587	4.99483	-2.07461	0.0399607	0.188919	-4.18446
SRF	-0.115586	6.35602	-2.07025	0.0403739	0.189667	-4.19294
DENND2D	-0.144916	6.32506	-2.07	0.0403977	0.189667	-4.19343
KCTD5	-0.125706	5.92378	-2.0654	0.0408377	0.190896	-4.20235
BTG1	-0.150851	8.47871	-2.06495	0.0408805	0.19095	-4.20322
C1orf71	-0.114223	6.59397	-2.06065	0.0412962	0.192076	-4.21155
FBXL12	-0.102447	4.77694	-2.04888	0.0424514	0.194732	-4.23426
PCNP	-0.183009	5.95076	-2.04293	0.0430458	0.196692	-4.24569
DUSP1	-0.204265	7.58939	-2.04236	0.0431028	0.196896	-4.24677
LOC284757	-0.108898	5.37713	-2.04171	0.0431683	0.197089	-4.24802
HTR3B	-0.101302	4.77075	-2.03965	0.0433759	0.197511	-4.25196
GMCL1	-0.11179	5.3227	-2.03705	0.0436403	0.198197	-4.25695
PPP2R2B	-0.156646	5.26387	-2.03471	0.0438778	0.198673	-4.26141
NECAP2	-0.291666	6.67088	-2.03338	0.0440139	0.199138	-4.26395
SRPRB	-0.101462	5.82132	-2.0295	0.0444127	0.199988	-4.27136
PHF10	-0.10649	6.02134	-2.02815	0.0445524	0.200393	-4.27393
C10orf28	-0.103632	5.28847	-2.0261	0.044765	0.2009	-4.27784
MTMR6	-0.150971	5.65153	-2.02223	0.0451687	0.201532	-4.2852
ZNF223	-0.195982	7.50931	-2.01228	0.0462209	0.204752	-4.30406
CD53	-0.110096	6.76845	-2.01199	0.0462517	0.204833	-4.30461
ZNF403	-0.124619	5.59405	-2.01085	0.0463736	0.205179	-4.30676
PDLIM1	-0.101606	5.42681	-2.00448	0.04706	0.20637	-4.31879
LOC730744	-0.111008	7.06938	-1.99748	0.0478243	0.208022	-4.33196
NUP88	-0.106007	5.79001	-1.99336	0.048279	0.209078	-4.33969
TRAK2	-0.110931	5.31589	-1.99317	0.0483008	0.209078	-4.34006
BIRC3	-0.147976	4.59146	-1.99271	0.0483515	0.209129	-4.34091
FCHO1	-0.116178	5.13075	-1.98515	0.0491962	0.21097	-4.35505
ITM2B	-0.142928	9.07789	-1.98325	0.0494103	0.211438	-4.35859
DHX15	-0.125571	5.94745	-1.9825	0.0494951	0.211605	-4.35999
JAZF1	-0.140676	5.77307	-1.98109	0.0496551	0.211922	-4.36263
DNAJB6	-0.125425	5.82701	-1.97811	0.0499944	0.212673	-4.36818
HBB	0.259546	10.287	6.60189	8.98e-10	1.45e-05	11.9237
COX5B	0.278589	7.41553	5.93181	2.47e-08	6.63e-05	8.81964
TNFSF13B	0.404602	6.89456	5.76998	5.35e-08	9.58e-05	8.09719
F12	0.314797	4.67645	5.668	8.65e-08	0.000126726	7.64789
COX6B1	0.23869	7.51341	5.58405	1.28e-07	0.000158748	7.28157
LGALS1	0.356604	7.58208	5.44838	2.4e-07	0.000257564	6.69656
MAPBPIP	0.194442	5.85782	5.41634	2.78e-07	0.000263187	6.55973
LSM10	0.156996	5.98062	5.34446	3.85e-07	0.000272027	6.25451
TYROBP	0.208485	9.31468	5.33279	4.06e-07	0.000272716	6.2052
PHF20L1	0.102626	4.24823	5.22032	6.74e-07	0.00037457	5.73346
HERPUD2	0.219802	5.31206	5.20215	7.31e-07	0.000380046	5.65789
GALK1	0.260555	6.80975	5.09441	1.18e-06	0.000543016	5.21309
NACA	0.173288	4.98674	5.0217	1.62e-06	0.000637891	4.9164
RANBP1	0.201942	5.27937	4.96045	2.12e-06	0.000726583	4.66867
PSMC4	0.258541	5.11709	4.9134	2.6e-06	0.000804973	4.47974
LYPLAL1	0.132748	4.72754	4.74366	5.36e-06	0.0013285	3.80848
SH3BP2	0.100492	4.46799	4.68905	6.74e-06	0.00159759	3.59598
SCNM1	0.164863	5.46285	4.65414	7.8e-06	0.00172669	3.46105
FFAR2	0.376117	5.90551	4.60615	9.53e-06	0.00199247	3.27675
UBE2L6	0.36143	5.79796	4.60176	9.7e-06	0.00200301	3.25995
MRPL20	0.183077	5.3746	4.53715	1.27e-05	0.0023984	3.01412
ATP6V0E1	0.211332	6.61978	4.50464	1.45e-05	0.00255886	2.89137
CRTAP	0.297145	5.41605	4.39733	2.23e-05	0.00323921	2.49075
NDUFB6	0.201775	5.96776	4.30706	3.2e-05	0.00391926	2.15925
HIST3H2A	0.121952	4.42177	4.29404	3.37e-05	0.00398991	2.11187
C11orf48	0.171518	5.77017	4.2867	3.47e-05	0.00407733	2.0852
PSMA6	0.243894	5.25166	4.27558	3.62e-05	0.0042279	2.04488
PABPN1	0.178822	5.71356	4.22498	4.42e-05	0.00463103	1.8623
CDC42SE1	0.271556	5.80159	4.1709	5.46e-05	0.00522183	1.66898
MRPS22	0.135626	5.57029	4.14227	6.09e-05	0.00535948	1.56742
STAM2	0.10974	4.62803	4.10125	7.14e-05	0.00589416	1.42278
PNRC2	0.113623	4.63573	4.09428	7.33e-05	0.00593182	1.39833
FASN	0.219752	5.48851	4.0857	7.57e-05	0.00606885	1.36825
NEDD8	0.175041	5.92407	4.06188	8.29e-05	0.0064225	1.28502
HTRA2	0.100029	4.83641	4.03216	9.28e-05	0.00692137	1.18174
NDUFV3	0.109378	4.67204	4.00373	0.000103378	0.00729169	1.08343
MAD2L2	0.174863	5.94497	3.97028	0.000117225	0.0079168	0.968503
QKI	0.136391	4.63493	3.96841	0.000118052	0.0079168	0.962083
TNFAIP8L2	0.114367	5.21143	3.96639	0.000118945	0.0079168	0.955195
UBB	0.282367	9.37017	3.95249	0.000125296	0.00814269	0.907674
TXNL5	0.201488	6.18902	3.92667	0.000137954	0.00867825	0.819785
TXN	0.308645	6.32301	3.92463	0.000139007	0.00867825	0.812839
XRN2	0.13599	5.1688	3.90327	0.000150473	0.0089313	0.740501
LILRA5	0.26783	5.28312	3.87114	0.000169432	0.00944767	0.632266
PCDHGB5	0.117024	4.48792	3.86277	0.000174733	0.00961046	0.60418
DBT	0.17805	5.67907	3.8355	0.000193115	0.010165	0.513032
PSMA1	0.132563	4.79337	3.81887	0.000205218	0.0105606	0.457667
GADD45A	0.130608	4.69958	3.79774	0.000221625	0.0111135	0.387649
CSF2RB	0.172679	4.84346	3.7977	0.000221658	0.0111135	0.387518
TPI1	0.193963	6.92333	3.73143	0.000281603	0.0126825	0.169864
GPR137	0.176197	6.15707	3.70526	0.00030927	0.0135802	0.0847504
EIF4EBP3	0.112399	4.98454	3.7036	0.000311114	0.0135802	0.0793538
GTF2B	0.11906	5.33642	3.70132	0.000313648	0.0136171	0.0719885
PPP1CA	0.211783	6.31623	3.69614	0.000319506	0.0137601	0.0551918
C10orf32	0.141935	5.016	3.69099	0.000325422	0.0137608	0.0385418
GZMB	0.303493	6.16122	3.68568	0.000331631	0.0138232	0.0213912
AP1GBP1	0.116527	4.76244	3.67131	0.000349003	0.0141303	-0.0249272
CSTB	0.182399	7.32753	3.66995	0.000350699	0.0141571	-0.029324
IL1RN	0.325371	5.32523	3.65501	0.000369759	0.0146332	-0.0773147
LOC731365	0.269757	7.40026	3.63851	0.000391954	0.0149523	-0.13015
PIK4CB	0.147088	5.85005	3.63041	0.000403296	0.0151186	-0.155998
ZMYM6	0.206163	6.16355	3.62138	0.000416319	0.0153173	-0.184785
USF1	0.242229	5.85588	3.61668	0.000423251	0.0154238	-0.199741
ANXA2	0.184041	5.16866	3.57179	0.000495156	0.0172629	-0.341742
SF3A2	0.217767	6.41251	3.56756	0.000502505	0.0173575	-0.355064
GNG10	0.416025	6.25308	3.56108	0.000513954	0.0175387	-0.375434
HERC3	0.115395	4.85664	3.55167	0.000531011	0.0177528	-0.404947
CHCHD5	0.142195	5.24992	3.55156	0.000531206	0.0177528	-0.405279
ENY2	0.184538	5.57534	3.5504	0.000533358	0.0177769	-0.408933
BCL7B	0.116361	4.81607	3.54624	0.000541102	0.0179082	-0.421961
ATG7	0.22157	6.16002	3.54427	0.000544795	0.0179082	-0.428106
USF2	0.20398	5.4252	3.53283	0.000566786	0.0181857	-0.463858
PYCARD	0.191551	7.54643	3.52834	0.00057563	0.0183594	-0.477843
NUDT16	0.101615	4.70776	3.51966	0.00059311	0.0186809	-0.504858
ATOX1	0.169413	6.03017	3.50951	0.000614197	0.0190247	-0.536396
UQCRQ	0.259604	6.1017	3.44902	0.0007552	0.021582	-0.72276
PTPRE	0.123953	4.77892	3.44454	0.00076676	0.0217347	-0.736443
HSPC152	0.197159	6.75636	3.44386	0.000768533	0.0217347	-0.738524
CLCN7	0.196357	7.17769	3.43448	0.000793356	0.0222623	-0.767151
MCTP2	0.123661	4.87111	3.42981	0.000805996	0.0225531	-0.781383
PPP1R12C	0.117244	4.72435	3.42813	0.000810567	0.0225531	-0.786474
CR1	0.100031	4.50343	3.42016	0.000832681	0.0228874	-0.810702
POLE4	0.159612	6.29382	3.41761	0.000839876	0.0230066	-0.818445
TRPM4	0.159164	4.66206	3.40866	0.000865614	0.023393	-0.845603
PPIE	0.122064	5.08266	3.40535	0.000875298	0.0235366	-0.855611
SMURF2	0.101474	4.44933	3.39717	0.000899693	0.024072	-0.880335
Magmas	0.15201	5.46275	3.39069	0.000919487	0.0244392	-0.899904
SMPDL3A	0.171675	5.03309	3.37973	0.000953876	0.0247808	-0.932909
TBC1D2B	0.116031	4.82138	3.3624	0.00101071	0.0255138	-0.984907
CD33	0.175073	5.84674	3.36068	0.00101654	0.0255138	-0.990071
PSMB3	0.150246	7.52511	3.34746	0.00106225	0.026346	-1.02956
LGALS2	0.321149	5.27778	3.34091	0.00108562	0.026623	-1.04909
NDUFA11	0.142221	6.18517	3.33851	0.00109427	0.0267458	-1.05622
ULBP3	0.110015	4.45993	3.33243	0.00111657	0.0271185	-1.07432
LOC205251	0.132391	4.97738	3.32946	0.00112762	0.027242	-1.08315
LSM3	0.192911	5.05513	3.32943	0.00112771	0.027242	-1.08323
DPM3	0.150201	5.86904	3.31903	0.00116717	0.0275655	-1.11408
SIVA1	0.108096	5.03332	3.31331	0.00118941	0.0277876	-1.131
RAB4B	0.148076	5.49428	3.30841	0.00120881	0.0279343	-1.1455
CDK7	0.104578	5.26861	3.30402	0.0012264	0.028139	-1.15845
RGS10	0.209522	5.55995	3.29371	0.00126868	0.0287407	-1.18883
NDUFA2	0.124946	6.77103	3.29074	0.00128111	0.0289004	-1.19756
MAPK14	0.105986	4.63205	3.27317	0.00135707	0.0300806	-1.24914
BLOC1S1	0.234088	6.34023	3.23795	0.00152204	0.032088	-1.35177
EML2	0.146063	5.99111	3.23771	0.00152323	0.032088	-1.35247
BCKDHA	0.150066	5.70793	3.2243	0.00159086	0.0331916	-1.39129
C14orf112	0.161197	5.09957	3.22083	0.00160883	0.0332798	-1.40133
RPL35A	0.312399	7.78569	3.20908	0.00167102	0.0340351	-1.43521
CD70	0.101558	4.61604	3.20255	0.00170653	0.0343588	-1.45398
LOC399744	0.278599	5.39992	3.19976	0.00172196	0.0344548	-1.46201
LY86	0.17916	6.49167	3.1849	0.00180614	0.0351783	-1.5046
STX8	0.116127	5.3675	3.1736	0.00187268	0.0357749	-1.53687
IRF7	0.303639	7.04352	3.1583	0.00196641	0.0366162	-1.5804
RAB27A	0.211653	5.78693	3.15056	0.00201553	0.0371443	-1.60238
GOT1	0.111511	5.25149	3.13995	0.00208459	0.0378114	-1.63239
MRPS18C	0.144755	5.0587	3.13176	0.00213945	0.0383663	-1.65551
NCKAP1L	0.132526	6.44167	3.13115	0.0021436	0.0383663	-1.65724
ATP5G1	0.142349	5.84221	3.1113	0.00228238	0.0394814	-1.71305
MR1	0.126461	5.19808	3.10735	0.00231093	0.0396209	-1.7241
UBE1L	0.178965	6.64847	3.1014	0.00235464	0.0399117	-1.74076
RPL30	0.282377	8.30027	3.10067	0.0023601	0.0399117	-1.74282
THOC4	0.178327	5.01564	3.09973	0.00236707	0.0399647	-1.74544
RDH5	0.153041	5.1276	3.09877	0.00237423	0.0400436	-1.74812
DTX3L	0.16819	4.85622	3.09403	0.00240986	0.040433	-1.76136
EXOC7	0.109251	4.60265	3.08772	0.00245803	0.040732	-1.77894
NDUFA3	0.146778	7.47042	3.07667	0.00254456	0.0415803	-1.80967
NT5C	0.164829	6.42966	3.07462	0.00256096	0.0417081	-1.81537
ZNHIT1	0.119009	6.11974	3.07008	0.00259751	0.0420483	-1.82795
SNAPC2	0.147471	5.40213	3.06651	0.00262665	0.0423498	-1.83786
C9orf167	0.136347	4.9217	3.06017	0.0026791	0.0428523	-1.8554
TRAPPC4	0.110486	5.67665	3.05559	0.00271759	0.0430405	-1.86805
NTNG2	0.276035	5.75025	3.0425	0.00283037	0.0440471	-1.90411
FCER1G	0.190013	7.8481	3.0268	0.0029714	0.0453652	-1.9472
NDUFB2	0.206619	6.80237	3.02217	0.00301416	0.0456717	-1.95986
IWS1	0.110089	5.31814	3.02126	0.00302264	0.0457572	-1.96235
CUEDC1	0.207261	6.23057	3.01212	0.00310906	0.0463682	-1.98731
MSRB2	0.188496	6.46217	3.00343	0.00319333	0.0470007	-2.01098
POLR2A	0.166181	7.83749	3.00253	0.00320212	0.0470573	-2.01341
ST3GAL2	0.150157	5.17115	2.98607	0.00336791	0.0483879	-2.05806
CEBPD	0.179718	7.99765	2.98481	0.00338098	0.048453	-2.06148
ST3GAL4	0.195188	5.54704	2.98337	0.00339588	0.048453	-2.06537
C1orf41	0.136037	4.64461	2.98004	0.00343067	0.0486637	-2.07438
ISGF3G	0.179186	7.59234	2.96817	0.00355723	0.0493084	-2.10639
LSM7	0.170691	5.85785	2.94738	0.00378925	0.0509887	-2.16218
ACAA1	0.129379	5.78382	2.9463	0.00380168	0.0510651	-2.16507
TMEM157	0.166259	5.28653	2.94551	0.00381078	0.0510651	-2.16718
HINT2	0.11175	5.50655	2.91732	0.00414945	0.053485	-2.24225
NME2	0.175651	6.38658	2.91121	0.00422637	0.0541991	-2.25843
FAM125A	0.141174	5.97292	2.90688	0.0042817	0.0545961	-2.26988
SLC12A9	0.16347	7.53316	2.89644	0.00441787	0.055602	-2.29745
TRIM56	0.18118	6.09116	2.89151	0.00448356	0.0560681	-2.31044
CLTB	0.125993	6.64211	2.8906	0.00449568	0.0560976	-2.31281
CYBA	0.188679	8.6929	2.8869	0.00454568	0.0564949	-2.32254
COX8A	0.133965	7.70425	2.88156	0.00461874	0.0568762	-2.33656
SCAND1	0.170197	5.68104	2.8775	0.00467505	0.0572197	-2.34722
HCFC1R1	0.162303	5.49275	2.87222	0.00474911	0.0575588	-2.36104
H2AFY	0.167303	6.08948	2.85978	0.00492791	0.0586651	-2.39351
ZMAT5	0.133249	5.06689	2.8512	0.00505482	0.0596296	-2.41584
CBL	0.133361	5.47407	2.83773	0.00526014	0.0609534	-2.45079
GNG11	0.231	5.84589	2.83484	0.00530506	0.0611474	-2.45825
TCEB2	0.194208	7.35374	2.82298	0.00549355	0.0623131	-2.48886
2023-03-01	0.114604	4.70458	2.81611	0.00560554	0.0627875	-2.50655
MS4A6A	0.17563	6.8367	2.81136	0.00568406	0.0631857	-2.51874
IMP4	0.106337	5.67091	2.81112	0.00568817	0.0631857	-2.51937
SAPS3	0.10278	5.65164	2.80248	0.0058338	0.0638349	-2.54151
SLPI	0.169425	4.78284	2.80078	0.00586286	0.0639591	-2.54586
MFSD3	0.129405	5.32686	2.79984	0.00587905	0.0639823	-2.54828
DUSP23	0.149871	6.11991	2.78919	0.00606454	0.0651644	-2.57546
MRPS21	0.144933	5.87697	2.78467	0.00614484	0.0654855	-2.58697
BRI3	0.172874	7.21246	2.78038	0.00622211	0.065804	-2.5979
CIAO1	0.114155	5.20639	2.77514	0.00631739	0.0663201	-2.61119
P2RY11	0.15437	5.28467	2.77397	0.00633889	0.0664285	-2.61416
LOC389541	0.166962	7.40863	2.77335	0.00635029	0.0665046	-2.61573
CNN2	0.17913	5.02689	2.77135	0.00638729	0.0667186	-2.6208
CKLF	0.168802	7.38095	2.76689	0.00647048	0.0672132	-2.63211
CD300A	0.13843	6.667	2.76514	0.00650323	0.0672915	-2.63653
RPS6KB2	0.116046	4.82387	2.76251	0.00655288	0.0675286	-2.64317
VENTX	0.16569	5.49396	2.75797	0.00663951	0.0681597	-2.65464
PLAGL1	0.101701	4.6775	2.75684	0.0066612	0.0681687	-2.65749
ID2	0.173069	6.2319	2.75419	0.00671238	0.0684714	-2.66417
YIPF1	0.104514	5.81393	2.74494	0.00689382	0.0694426	-2.68745
INTS3	0.139563	5.81009	2.73835	0.0070258	0.0700276	-2.704
ARHGEF2	0.113371	8.01688	2.73812	0.00703062	0.0700323	-2.7046
PRELID1	0.11379	5.8661	2.73579	0.00707776	0.0702127	-2.71043
DUSP3	0.154452	6.47989	2.73573	0.0070789	0.0702127	-2.71057
SELO	0.107534	5.19037	2.72785	0.00724083	0.0711017	-2.73029
FCGRT	0.172436	7.34331	2.71816	0.00744459	0.0724095	-2.75447
HSPE1	0.166721	5.75738	2.69912	0.00786019	0.0750469	-2.80177
HS1BP3	0.131048	5.36064	2.6969	0.00790995	0.0753371	-2.80726
XAF1	0.314006	6.50661	2.68826	0.00810641	0.0765358	-2.8286
SLC2A6	0.1843	6.00089	2.68457	0.00819171	0.0772505	-2.83771
ADCY4	0.145155	5.04516	2.68243	0.00824152	0.0774934	-2.84298
UBL5	0.147838	6.40367	2.67864	0.00833041	0.0779198	-2.8523
ZNF787	0.174177	6.27733	2.678	0.00834549	0.077991	-2.85387
MRFAP1	0.125136	6.45123	2.67718	0.00836484	0.0781058	-2.85588
ASAHL	0.136272	5.77221	2.66981	0.00854097	0.0790713	-2.87399
RAB24	0.121935	5.31456	2.66353	0.00869343	0.0799925	-2.88935
LYZ	0.319881	9.34828	2.66256	0.0087174	0.0800317	-2.89174
MXD3	0.136083	4.81895	2.65717	0.0088507	0.0807238	-2.90491
KCNJ16	0.12552	4.65405	2.65382	0.00893423	0.0812556	-2.91307
C19orf6	0.163231	5.03755	2.65335	0.00894617	0.0812797	-2.91422
NDUFV1	0.158143	6.19488	2.65143	0.00899454	0.0814935	-2.9189
COASY	0.120667	6.37388	2.64914	0.00905267	0.0817328	-2.92449
ZFAND6	0.148392	5.09604	2.64789	0.00908429	0.0817974	-2.92752
SERF2	0.202958	7.9778	2.64632	0.00912445	0.0820509	-2.93134
SLC6A6	0.131297	4.84516	2.64487	0.00916162	0.0822427	-2.93487
CFLAR	0.162095	7.99129	2.6271	0.00962839	0.0842392	-2.97793
SLC24A6	0.131372	6.28054	2.61358	0.00999783	0.0857605	-3.01053
TSPAN17	0.142807	6.44398	2.61312	0.0100107	0.0857927	-3.01165
OSCAR	0.206985	5.65497	2.61301	0.0100137	0.0857927	-3.0119
AIM2	0.192489	5.2816	2.59105	0.0106422	0.0889832	-3.06454
MYEF2	0.109763	4.64942	2.59093	0.0106457	0.0889832	-3.06482
SPIN1	0.184958	5.86866	2.58802	0.0107315	0.0893291	-3.07176
ADAM10	0.109498	4.91638	2.5853	0.0108124	0.0897243	-3.07824
TYK2	0.118708	7.45234	2.58431	0.0108418	0.0897463	-3.08059
KIAA0274	0.102621	5.54168	2.58429	0.0108423	0.0897463	-3.08063
IFIT3	0.245441	4.79893	2.58318	0.0108757	0.0898741	-3.08329
LYAR	0.109443	5.13526	2.58257	0.010894	0.0898965	-3.08474
FAM53B	0.16049	4.90342	2.57671	0.0110712	0.090998	-3.09867
BXDC2	0.106332	5.22482	2.57134	0.011236	0.0915851	-3.11142
IL6R	0.134154	4.97997	2.56921	0.0113018	0.0918284	-3.11645
EPN1	0.151155	7.19906	2.56645	0.0113879	0.0922662	-3.12301
LCP2	0.125258	7.66572	2.56514	0.0114289	0.0923656	-3.1261
ACTG1	0.326304	7.97569	2.55799	0.0116548	0.0937216	-3.14298
CDC26	0.130657	5.88825	2.55469	0.0117607	0.0941352	-3.15078
NCF4	0.165468	5.40887	2.55438	0.0117705	0.0941352	-3.1515
C1QA	0.180035	4.74863	2.54528	0.0120666	0.0952261	-3.1729
C21orf25	0.10537	4.87831	2.53738	0.0123291	0.0963536	-3.19143
G6PC3	0.119068	5.8092	2.53552	0.0123917	0.0966086	-3.19579
SEC61G	0.212623	6.71088	2.5267	0.0126924	0.0977694	-3.21641
ZUBR1	0.154794	5.9254	2.521	0.0128897	0.0985499	-3.22968
FHL3	0.172351	5.33868	2.51894	0.012962	0.0988539	-3.23449
FBXO6	0.179016	5.78042	2.51729	0.0130199	0.0991806	-3.23832
FKBP2	0.129534	5.4424	2.51702	0.0130295	0.0991806	-3.23895
CCT6A	0.123129	4.90045	2.51677	0.0130382	0.0992001	-3.23953
MRPL23	0.131271	5.88679	2.51569	0.0130765	0.0993977	-3.24205
LOC441168	0.258069	5.9533	2.51066	0.0132555	0.100189	-3.25372
CCS	0.109648	5.05595	2.50507	0.013457	0.100956	-3.26668
MT2A	0.259031	7.06155	2.49918	0.0136719	0.101998	-3.28029
MAPK3	0.112559	7.53998	2.49672	0.0137628	0.102233	-3.28597
STAT3	0.135996	5.50573	2.49275	0.0139107	0.102779	-3.29514
TBCB	0.133425	6.36616	2.48718	0.01412	0.103613	-3.30795
C17orf56	0.118506	6.15236	2.4825	0.0142986	0.10459	-3.31873
ALDH2	0.152085	5.70082	2.47151	0.014725	0.106405	-3.34391
MIF	0.166337	6.68482	2.47022	0.0147757	0.106637	-3.34685
NDUFB7	0.147809	5.90093	2.46818	0.0148563	0.107065	-3.35151
RPL31	0.366208	7.15421	2.46653	0.0149221	0.107166	-3.35529
SRRM2	0.158145	6.34177	2.46286	0.0150686	0.107775	-3.36366
PLOD1	0.159667	6.38096	2.46168	0.0151162	0.107876	-3.36636
NUCB1	0.113967	8.54596	2.4521	0.015506	0.109686	-3.38814
PRDX3	0.153532	5.93061	2.44943	0.0156161	0.110267	-3.39419
C12orf10	0.139867	6.38079	2.44686	0.0157232	0.110591	-3.40003
PPIB	0.11652	6.87352	2.43786	0.0161022	0.112034	-3.42039
MDH1	0.131662	6.36491	2.42676	0.0165812	0.11428	-3.44541
CASP5	0.184932	4.90039	2.42381	0.0167105	0.114925	-3.45204
CIP29	0.116067	5.51006	2.42111	0.0168296	0.115597	-3.4581
USP10	0.185386	6.21996	2.42035	0.0168635	0.115705	-3.45982
CLEC4A	0.162214	5.87521	2.41715	0.017006	0.116263	-3.467
GTF2A2	0.110222	6.0354	2.41339	0.0171746	0.116771	-3.4754
ACACB	0.125806	5.06364	2.41229	0.0172244	0.116962	-3.47787
MRPL41	0.12868	5.84768	2.40576	0.0175218	0.118349	-3.49246
FAM14A	0.163348	4.98224	2.40454	0.0175777	0.11844	-3.49518
ATP5J	0.119977	5.06313	2.40344	0.0176287	0.118558	-3.49765
ZMYND11	0.12882	5.35928	2.39461	0.0180402	0.12027	-3.51729
GSTP1	0.145434	7.70105	2.3903	0.0182439	0.121127	-3.52685
MIDN	0.143907	6.60712	2.38911	0.0183006	0.121403	-3.52949
IFIT1	0.114358	4.30898	2.38311	0.018589	0.122802	-3.54279
C5orf21	0.106084	5.38011	2.38259	0.0186141	0.122826	-3.54394
SERPINA1	0.124826	4.7031	2.37215	0.0191256	0.124517	-3.56698
DPYSL4	0.145817	4.50125	2.36889	0.0192881	0.125019	-3.57416
CD14	0.174491	7.66721	2.35696	0.0198921	0.126942	-3.60034
REXO1	0.107569	5.17561	2.35496	0.0199952	0.127297	-3.60473
MED6	0.130554	6.1205	2.3548	0.0200036	0.127301	-3.60508
IL10RB	0.113652	6.27883	2.34627	0.0204479	0.129131	-3.62372
LRRC45	0.13288	5.39167	2.32821	0.0214176	0.132308	-3.66296
EIF3S3	0.10319	6.37155	2.32235	0.0217411	0.133607	-3.67564
TMSB10	0.134337	9.29769	2.30999	0.0224371	0.136317	-3.70228
SIPA1L2	0.179731	5.33309	2.30745	0.0225826	0.136795	-3.70775
ISG20	0.128962	8.04787	2.30291	0.0228445	0.137708	-3.71748
RPL38	0.130981	9.37794	2.29683	0.0231998	0.138949	-3.73051
PSMB7	0.108581	5.66051	2.29508	0.0233026	0.139252	-3.73425
IFI35	0.203591	6.27588	2.29215	0.0234764	0.139791	-3.74051
GCNT4	0.121383	5.26032	2.28795	0.0237271	0.140556	-3.74947
MTIF3	0.100004	5.60551	2.28636	0.0238222	0.140838	-3.75285
GZMM	0.164219	5.29593	2.28561	0.0238676	0.140855	-3.75445
TMED1	0.132155	5.77412	2.27903	0.0242673	0.142167	-3.76845
DEDD2	0.127396	7.84479	2.26146	0.025363	0.145835	-3.80563
IFI6	0.247205	8.02797	2.26098	0.025393	0.145838	-3.80662
ZBTB48	0.116605	6.05067	2.25814	0.0255748	0.146491	-3.81262
ABHD8	0.104785	5.47372	2.25277	0.0259206	0.147921	-3.82391
TBXAS1	0.165417	6.90321	2.25261	0.0259308	0.147921	-3.82424
HCCA2	0.12584	5.30091	2.24802	0.02623	0.148868	-3.83388
NDUFA8	0.12111	6.06926	2.24771	0.0262499	0.148889	-3.83452
EIF2AK2	0.21987	6.74877	2.24034	0.0267367	0.150313	-3.84995
RPS25	0.153892	9.06883	2.23101	0.0273642	0.152247	-3.86941
VRK3	0.161473	6.07061	2.2276	0.0275969	0.152987	-3.87652
DC2	0.170294	5.64691	2.22537	0.0277498	0.153544	-3.88115
MGC72104	0.137621	5.67547	2.22113	0.0280429	0.154826	-3.88995
IFITM2	0.101722	9.7137	2.22111	0.028044	0.154826	-3.88998
DBI	0.161909	6.19291	2.20626	0.0290913	0.15857	-3.92068
SPINT2	0.115792	6.02105	2.20523	0.0291653	0.158721	-3.92281
HIPK2	0.156771	5.34212	2.20072	0.0294911	0.159698	-3.9321
HEBP2	0.14084	6.89252	2.20035	0.0295177	0.159733	-3.93285
RPLP0	0.217873	8.09238	2.19936	0.0295899	0.159748	-3.93489
ZNF180	0.166663	5.83336	2.19623	0.0298182	0.160258	-3.94132
CSF3R	0.26895	6.78344	2.19375	0.0299999	0.160909	-3.9464
ATP5I	0.142888	7.06471	2.18687	0.0305104	0.16243	-3.96049
NDUFA13	0.133291	5.79236	2.18529	0.0306285	0.162461	-3.96372
MGC33556	0.149502	5.42531	2.1796	0.0310577	0.163531	-3.97533
FPRL1	0.220856	6.18246	2.17868	0.0311276	0.163656	-3.97721
IRX1	0.157479	5.60193	2.17492	0.0314145	0.164497	-3.98486
TMEM2	0.100132	5.52728	2.17297	0.0315636	0.165063	-3.98881
MTMR9	0.112249	5.10702	2.1671	0.0320185	0.166434	-4.00073
LOC552891	0.111553	4.73317	2.16704	0.032023	0.166434	-4.00085
CASP8AP2	0.109022	5.13772	2.16666	0.0320522	0.166483	-4.00161
PHKG2	0.101824	4.81135	2.16435	0.032233	0.167099	-4.0063
BBC3	0.126745	5.27976	2.16167	0.0324438	0.167653	-4.01173
NPEPL1	0.118617	6.32106	2.15265	0.0331609	0.169671	-4.02993
CARD9	0.130263	5.87625	2.15206	0.0332083	0.169805	-4.03111
ANXA5	0.141307	6.80668	2.15039	0.0333426	0.170276	-4.03447
BICD2	0.175219	7.43237	2.14979	0.0333914	0.170417	-4.03569
MRPS31	0.140363	5.43188	2.14863	0.0334847	0.170588	-4.03801
ROPN1L	0.124615	5.32988	2.14175	0.0340458	0.172158	-4.05182
POMP	0.101867	6.61103	2.13833	0.0343281	0.173005	-4.05868
MYBPH	0.105833	4.74555	2.13598	0.0345232	0.173607	-4.06339
ATP5L	0.16186	6.90899	2.12915	0.035095	0.175116	-4.07703
CLC	0.262997	6.85208	2.12737	0.0352448	0.175654	-4.08057
CD163	0.117194	5.08151	2.11616	0.0362045	0.17866	-4.10284
TREML2	0.133405	5.3515	2.10937	0.0367969	0.180245	-4.11629
KRTCAP2	0.153107	7.31714	2.10781	0.0369338	0.180489	-4.11936
SLC26A6	0.123153	5.33672	2.1029	0.0373695	0.182011	-4.12907
ARG1	0.158042	4.74148	2.09844	0.0377683	0.183233	-4.13785
RBM6	0.121666	5.68381	2.08714	0.0387948	0.18559	-4.16002
PIGQ	0.132573	5.77209	2.08428	0.0390579	0.186246	-4.1656
LSMD1	0.138939	6.4277	2.07387	0.0400306	0.189028	-4.1859
TMEM160	0.126108	5.96087	2.07253	0.0401573	0.189404	-4.1885
ABCA12	0.109885	5.22219	2.07053	0.0403479	0.189667	-4.19241
HNRPH1	0.189133	6.68381	2.06833	0.0405571	0.19013	-4.19667
CAPZB	0.103063	7.06625	2.06672	0.0407114	0.190642	-4.1998
HIST1H2AC	0.208358	6.17106	2.06618	0.0407625	0.19075	-4.20084
PILRA	0.138508	5.99284	2.06463	0.0409114	0.19095	-4.20384
SPATA20	0.11254	5.04518	2.0608	0.0412815	0.192063	-4.21126
CNIH4	0.156008	6.08342	2.05932	0.0414248	0.192419	-4.21411
RPL11	0.181411	8.45232	2.05382	0.041963	0.193859	-4.22474
LRRC25	0.167879	5.61837	2.05378	0.0419671	0.193859	-4.22482
EVI2B	0.131557	7.75733	2.0522	0.0421225	0.194181	-4.22786
IFITM1	0.139533	8.40523	2.05179	0.0421631	0.194312	-4.22865
EML3	0.127622	6.82738	2.0372	0.0436244	0.198197	-4.25666
UPF3A	0.107683	4.94694	2.03668	0.0436774	0.198197	-4.25765
ARL2	0.148163	6.57439	2.03088	0.0442709	0.19974	-4.26873
EIF4E3	0.11178	5.36372	2.0293	0.044434	0.200027	-4.27175
GRAMD1A	0.150088	6.42982	2.02837	0.0445303	0.200349	-4.27352
ATG3	0.106862	6.17773	2.02234	0.0451576	0.201532	-4.285
NCLN	0.109622	6.00244	2.02048	0.0453529	0.202179	-4.28853
MLLT3	0.149228	5.69307	2.01482	0.0459502	0.204002	-4.29925
APRT	0.114471	6.22827	2.01341	0.0461008	0.204445	-4.30193
ACCN4	0.119525	5.2927	2.01281	0.046165	0.204674	-4.30307
C9orf142	0.158479	6.34186	2.00917	0.0465545	0.205462	-4.30995
FLJ11286	0.143882	5.67328	2.00876	0.0465979	0.205462	-4.31071
ORM1	0.227051	5.15019	2.00564	0.0469342	0.206098	-4.3166
TUBA1A	0.126231	7.1404	2.00379	0.0471346	0.206416	-4.32008
FAM53C	0.164527	7.12196	2.00267	0.0472571	0.206848	-4.3222
PIN1	0.114697	6.53136	1.99987	0.0475622	0.207367	-4.32747
PPP4C	0.107201	6.89058	1.99957	0.0475954	0.207367	-4.32804
VPS28	0.124832	6.65769	1.99573	0.048017	0.208304	-4.33524
KIAA1267	0.154674	5.69709	1.99572	0.0480185	0.208304	-4.33527
TAAR2	0.105089	5.2638	1.99175	0.0484576	0.209251	-4.3427
CTNNA1	0.107235	6.17825	1.98869	0.0487991	0.209839	-4.34844
TAGLN2	0.132626	7.32254	1.97912	0.0498788	0.212502	-4.36629

## Sheet: Table S2
Table S2. Results of three machine algorithms
LASSO algorithms			RandomForest algorithms			SVM-RFE algorithms
Gene	Coef		Gene	Importance		Gene	AvgRank
CTSS	-0.178477		CD70	3.12744		MIF	5.1
MR1	1.86683		TYROBP	1.89374		CCL25	8.4
PSMC1	-0.891412		GZMB	1.8845		LCP2	8.7
PSMC4	2.29766		CCL25	1.71677		ANGPTL3	9.2
PSMD11	-2.1847		LANCL1	1.55269		MR1	9.8
SLPI	0.62497		TNFSF13B	1.50761		ORM1	10.9
ORM1	0.116559		SH3BP2	1.40854		SCGB3A1	11
UNC93B1	-0.958778		MR1	1.3054		GZMB	12.4
CCL25	-6.68785		CSF2RB	1.07387		PDK1	12.8
MIF	1.1971		NFATC3	1.00062		PSMC4	13
LTBP2	-0.000836178		ANGPTL3	0.957798		SLPI	14.4
SCGB3A1	-0.0438888		PSMC4	0.881236		UNC93B1	17.2
TNFSF13B	2.09895		RHOA	0.864713		TMSB10	18
ANGPTL3	-6.42896		HTR3B	0.862619		HTR3B	21.8
TYROBP	0.349752		IRF7	0.853551		LCK	22.9
			CKLF	0.827683		PPP4C	23.4
			UNC93B1	0.82025		EIF2AK2	24.5
			LTBP2	0.816725		ISG20	25
			FCER1G	0.748252		CSF2RB	25
			PSMD11	0.697893		IRF7	25.5
			IL1RN	0.689683		CBL	25.6
			EIF2AK2	0.682985		AP3B1	27.5
			MAPK14	0.62102		CRLF3	29.1
			IL6R	0.574999		CTSS	29.4
			CRLF3	0.498772		CD70	29.5
			RARA	0.497364		TNFSF13B	29.6
			AP3B1	0.478004		ULBP3	29.7
			CMTM7	0.476624		MAPK3	29.9
			PDK1	0.4448		CKLF	30.7
			ULBP3	0.440934		NR1D2	32.2
			CD14	0.415643		TNFSF14	32.4
			LCP2	0.375749		RARA	32.6
			PPP4C	0.372296		PSMC1	32.9
			SCGB3A1	0.365633		ACTG1	33.4
			FCGRT	0.327076		HSPA8	34.5
			MIF	0.30921		IL6R	35.6
			CSF3R	0.307359		MAPK14	35.8
			ACTG1	0.297507		LTBP2	35.8
			TMSB10	0.291325		CSF3R	36.3
			PSMC1	0.285977		CDK4	37
			TNFSF14	0.28279		TYK2	39
			SLPI	0.262771		IL1RN	39.5
			LCK	0.256283		LANCL1	39.9
			STAT3	0.248207		RHOA	40.1
			CTSS	0.246016		IL7R	40.8
			SBDS	0.244455		CMTM7	40.9
			HSPA8	0.238961		SBDS	41.5
			IL10RB	0.233149		IL10RB	41.5
			ISG20	0.21875		TYROBP	41.5
			CDK4	0.199351		NFATC3	41.8
			NR1D2	0.190649		SH3BP2	41.8
			LYZ	0.174087		PSMD11	42.4
			IFITM1	0.170635		STAT3	42.6
			CBL	0.16405		CD14	43.4
			ORM1	0.0959154		LYZ	43.8
			IL7R	0.0729692		IFITM1	43.8
			TYK2	0.0654762		FCER1G	43.9
			MAPK3	0		FCGRT	44.3

## Sheet: Table S3
Table S3. ssGSEA score of 28 immune gene sets in celiac disease patients
Sample	Activated.CD8.T.cell	Central.memory.CD8.T.cell	Effector.memeory.CD8.T.cell	Activated.CD4.T.cell	Central.memory.CD4.T.cell	Effector.memeory.CD4.T.cell	T.follicular.helper.cell	Gamma.delta.T.cell	Type.1.T.helper.cell	Type.17.T.helper.cell	Type.2.T.helper.cell	Regulatory.T.cell	Activated.B.cell	Immature..B.cell	Memory.B.cell	Natural.killer.cell	CD56bright.natural.killer.cell	CD56dim.natural.killer.cell	Myeloid.derived.suppressor.cell	Natural.killer.T.cell	Activated.dendritic.cell	Plasmacytoid.dendritic.cell	Immature.dendritic.cell	Macrophage	Eosinophil	Mast.cell	Monocyte	Neutrophil
GSM289470	0.73141	0.617392	0.62152	0.403546	0.749092	0.26704	0.501871	0.452423	0.42986	0.328093	0.175192	0.549938	0.46608	0.697824	0.421929	0.341007	0.571542	0.349922	0.819175	0.285016	0.779007	0.877738	0.533618	0.575655	0.548929	0.49958	0.995078	0.58821
GSM289471	0.685816	0.598748	0.673766	0.427397	0.753476	0.326344	0.536996	0.442868	0.406629	0.310947	0.121061	0.580079	0.366794	0.634032	0.535732	0.325245	0.596546	0.371099	0.748307	0.252785	0.785958	0.835435	0.539476	0.611618	0.441207	0.416617	0.979879	0.607548
GSM289473	0.657405	0.634166	0.59947	0.43661	0.716246	0.272038	0.50592	0.484609	0.421921	0.312672	0.170197	0.567877	0.364261	0.669069	0.508132	0.366598	0.553147	0.316452	0.809788	0.28703	0.80142	0.869386	0.559884	0.638821	0.485359	0.438724	0.980913	0.663914
GSM289474	0.673205	0.628008	0.621127	0.429111	0.723729	0.295201	0.504658	0.455472	0.429367	0.273956	0.18459	0.51907	0.47072	0.661155	0.537194	0.335389	0.590614	0.395163	0.742091	0.229934	0.752073	0.827121	0.534125	0.586145	0.439741	0.448547	0.955546	0.639502
GSM289476	0.723576	0.624057	0.641679	0.425098	0.740309	0.220223	0.515144	0.468591	0.40548	0.329409	0.157009	0.568403	0.408072	0.681459	0.44471	0.345243	0.52152	0.315356	0.810742	0.242111	0.79209	0.804586	0.522262	0.603762	0.462019	0.493489	0.964077	0.439683
GSM289477	0.667842	0.640207	0.646744	0.444195	0.7681	0.285263	0.525362	0.474806	0.427597	0.299316	0.132351	0.549716	0.466435	0.711049	0.475416	0.342387	0.532207	0.373501	0.775683	0.279586	0.777279	0.850942	0.514977	0.571882	0.46593	0.424516	0.950357	0.636953
GSM289479	0.702987	0.627743	0.604555	0.430187	0.741156	0.296647	0.505218	0.44301	0.428192	0.261375	0.184462	0.556081	0.441917	0.711393	0.546429	0.328069	0.578825	0.361355	0.769278	0.228419	0.791008	0.842887	0.502669	0.607946	0.459963	0.455238	0.968719	0.581595
GSM289482	0.68019	0.646361	0.648366	0.483178	0.733585	0.321199	0.54053	0.480009	0.39725	0.283485	0.205401	0.577862	0.409529	0.648209	0.530593	0.316938	0.552343	0.356718	0.783974	0.317087	0.770953	0.829282	0.534558	0.610705	0.507388	0.423852	0.935662	0.646335
GSM289483	0.72303	0.603764	0.626012	0.410993	0.754725	0.31004	0.512105	0.50357	0.4538	0.339153	0.18668	0.569011	0.426066	0.691329	0.525489	0.37704	0.617802	0.356814	0.766131	0.285638	0.802218	0.822948	0.516326	0.580796	0.542326	0.428076	0.945677	0.560179
GSM289487	0.710346	0.640772	0.63135	0.415469	0.695607	0.272605	0.555081	0.465976	0.436481	0.280302	0.151429	0.562124	0.442195	0.699433	0.441867	0.355128	0.52718	0.344859	0.798097	0.228744	0.752358	0.860667	0.512022	0.581171	0.523975	0.470643	0.959812	0.563358
GSM289488	0.68555	0.656559	0.630446	0.41617	0.696532	0.284547	0.551418	0.457931	0.423992	0.25793	0.181032	0.55986	0.4828	0.723269	0.491107	0.314996	0.541566	0.364391	0.780677	0.29964	0.776079	0.856279	0.541331	0.607326	0.48452	0.384375	0.95038	0.584251
GSM289492	0.720772	0.655287	0.557649	0.466206	0.721605	0.304023	0.503105	0.444227	0.410087	0.292047	0.173054	0.545257	0.395143	0.668462	0.531664	0.306602	0.555848	0.384651	0.781111	0.197476	0.793166	0.839097	0.530332	0.594657	0.493764	0.53708	0.940238	0.591065
GSM289493	0.710751	0.625505	0.630461	0.511159	0.701802	0.315533	0.528671	0.461318	0.409489	0.248901	0.199212	0.574766	0.45169	0.67766	0.502537	0.328776	0.565224	0.413498	0.768507	0.261333	0.774437	0.84161	0.532986	0.602933	0.407358	0.463397	0.938261	0.55063
GSM289494	0.726203	0.590704	0.651702	0.449061	0.703306	0.274661	0.549225	0.491152	0.387687	0.300999	0.224346	0.527641	0.422586	0.684563	0.49316	0.318454	0.547477	0.362322	0.830379	0.257843	0.779206	0.812992	0.53237	0.589659	0.471096	0.450642	0.922783	0.576167
GSM289495	0.723642	0.670425	0.607046	0.43706	0.729836	0.306777	0.53598	0.447665	0.430528	0.304614	0.201695	0.530551	0.443212	0.707019	0.544405	0.334277	0.550357	0.34969	0.779888	0.25974	0.781903	0.836021	0.550636	0.577768	0.425565	0.447527	0.924735	0.571474
GSM289497	0.694263	0.661869	0.640997	0.431212	0.713685	0.294322	0.522235	0.471332	0.400145	0.311954	0.186666	0.560592	0.396419	0.629603	0.487961	0.324008	0.595714	0.315229	0.8049	0.264793	0.788579	0.830161	0.514983	0.588274	0.546134	0.466176	0.941706	0.563127
GSM289499	0.710947	0.681136	0.581369	0.415449	0.716226	0.288352	0.534708	0.470207	0.401545	0.270701	0.186042	0.542757	0.396572	0.62346	0.545241	0.325454	0.558707	0.360123	0.792594	0.267751	0.846931	0.869517	0.528308	0.614674	0.432972	0.444648	0.96721	0.607666
GSM289500	0.729641	0.656288	0.629026	0.369761	0.729431	0.290993	0.512528	0.455085	0.427599	0.287673	0.184003	0.573795	0.4843	0.73509	0.460268	0.270956	0.558383	0.337322	0.767856	0.241846	0.794749	0.820602	0.514783	0.579371	0.433507	0.481901	0.911758	0.544067
GSM289503	0.709477	0.64959	0.611591	0.430104	0.735985	0.347291	0.51269	0.456277	0.41708	0.327653	0.202051	0.483713	0.427222	0.671493	0.531776	0.332914	0.548709	0.402357	0.780407	0.173757	0.761948	0.849605	0.522083	0.574595	0.449316	0.456896	0.928195	0.567282
GSM289507	0.715959	0.6192	0.647215	0.508167	0.775453	0.307952	0.529921	0.449817	0.451039	0.327479	0.158233	0.508488	0.457738	0.753284	0.497152	0.318324	0.535048	0.340622	0.786551	0.208675	0.742965	0.837365	0.527371	0.546379	0.506191	0.48145	0.926308	0.634395
GSM289510	0.650359	0.686191	0.559037	0.342288	0.695861	0.296533	0.511331	0.427655	0.423858	0.326445	0.067574	0.519716	0.222284	0.675567	0.496948	0.368471	0.547155	0.347413	0.774727	0.22696	0.827195	0.841293	0.438685	0.624113	0.501765	0.532882	0.933912	0.643181
GSM289512	0.678658	0.580282	0.633945	0.39397	0.729262	0.23515	0.520986	0.493895	0.407468	0.325052	0.108529	0.535827	0.436271	0.633384	0.511131	0.327829	0.553971	0.377034	0.775666	0.195811	0.742743	0.836851	0.499879	0.599499	0.554978	0.456087	0.944762	0.502073
GSM289513	0.683744	0.657816	0.644815	0.410577	0.750432	0.310478	0.484058	0.44371	0.399001	0.329945	0.1654	0.546825	0.423581	0.670501	0.531901	0.298072	0.57328	0.40239	0.782895	0.243179	0.776884	0.846206	0.5221	0.599141	0.516289	0.464803	0.948502	0.586602
GSM289515	0.69931	0.657133	0.663952	0.428759	0.734183	0.345854	0.50637	0.499002	0.427896	0.343562	0.234691	0.55493	0.396804	0.684209	0.530255	0.389039	0.536815	0.289287	0.743411	0.247555	0.782613	0.826604	0.505608	0.594835	0.541994	0.394754	0.972928	0.537008
GSM289518	0.608713	0.692437	0.662324	0.335061	0.742913	0.306091	0.510259	0.530859	0.384146	0.346311	0.213616	0.596706	0.383455	0.615121	0.464067	0.396797	0.538399	0.362592	0.778143	0.255435	0.866421	0.838014	0.515664	0.630382	0.50325	0.367347	0.966	0.58351
GSM289520	0.713153	0.652324	0.678286	0.479137	0.722517	0.329206	0.552669	0.520575	0.4357	0.34279	0.192321	0.545312	0.457188	0.623262	0.527635	0.353849	0.514148	0.384405	0.799299	0.284039	0.770785	0.840518	0.515319	0.609577	0.526856	0.415626	0.956786	0.600291
GSM289521	0.713146	0.614473	0.630868	0.411818	0.765569	0.275102	0.525266	0.4675	0.427743	0.288174	0.202642	0.567586	0.471285	0.681678	0.515469	0.299545	0.53737	0.355807	0.774238	0.251622	0.804657	0.839023	0.52416	0.619298	0.467677	0.448777	0.963214	0.582727
GSM289522	0.669363	0.69501	0.603337	0.457781	0.715131	0.329022	0.542872	0.493999	0.398677	0.346308	0.196673	0.514399	0.390758	0.638254	0.573451	0.34551	0.55977	0.369076	0.749365	0.22955	0.790482	0.857895	0.51089	0.577554	0.518056	0.418781	0.935124	0.616631
GSM289524	0.714231	0.589778	0.652813	0.453529	0.767299	0.288503	0.557411	0.466001	0.413042	0.27184	0.202084	0.557771	0.428819	0.659766	0.511618	0.351109	0.569672	0.438615	0.760337	0.288578	0.774295	0.85112	0.531398	0.605794	0.514979	0.407928	0.944468	0.620157
GSM289530	0.701297	0.602627	0.628928	0.395726	0.747419	0.282995	0.533418	0.465033	0.402849	0.331652	0.114052	0.548959	0.498644	0.647759	0.464288	0.294424	0.546299	0.345233	0.768814	0.183655	0.778659	0.843473	0.50767	0.644718	0.483459	0.472456	0.945685	0.536394
GSM289532	0.618744	0.614992	0.59087	0.332811	0.709925	0.313673	0.511221	0.483725	0.406613	0.29436	0.135932	0.561438	0.482889	0.719472	0.561689	0.327903	0.575505	0.381128	0.807524	0.26367	0.801115	0.830276	0.506662	0.63832	0.530868	0.47278	0.971419	0.602077
GSM289533	0.636921	0.662674	0.607774	0.399316	0.739467	0.293767	0.511433	0.461132	0.430601	0.333091	0.210692	0.539102	0.346285	0.665771	0.467526	0.379176	0.590158	0.307742	0.758088	0.265886	0.751081	0.842338	0.522423	0.58702	0.474667	0.454847	0.934041	0.595285
GSM289534	0.66123	0.704475	0.685226	0.449714	0.743269	0.308214	0.517294	0.530239	0.407511	0.339945	0.218037	0.578902	0.470837	0.666149	0.484467	0.324466	0.567203	0.288108	0.757173	0.276155	0.829581	0.838662	0.517288	0.624444	0.499264	0.370486	0.959361	0.59174
GSM289535	0.70145	0.619102	0.648614	0.455133	0.769815	0.284161	0.493671	0.491431	0.441166	0.314674	0.158278	0.555169	0.471308	0.699562	0.531372	0.344629	0.598169	0.388842	0.780264	0.332968	0.755126	0.83416	0.525587	0.558931	0.50344	0.430714	0.940696	0.590763
GSM289536	0.679118	0.641403	0.634064	0.385759	0.750507	0.292242	0.535956	0.459666	0.399251	0.253031	0.18503	0.499577	0.487928	0.731992	0.519616	0.295613	0.575348	0.388687	0.751884	0.251418	0.731843	0.80291	0.514507	0.592714	0.473938	0.454686	0.94743	0.5647
GSM289538	0.664843	0.65552	0.658921	0.473706	0.72998	0.351329	0.513151	0.470977	0.415246	0.313664	0.266593	0.603394	0.285456	0.61201	0.480007	0.404591	0.57306	0.42703	0.764735	0.224941	0.792335	0.827921	0.496845	0.558679	0.509017	0.399451	0.960185	0.577511
GSM289539	0.662179	0.637361	0.624533	0.491895	0.743296	0.343271	0.49856	0.415111	0.423813	0.337922	0.303558	0.508352	0.335778	0.652458	0.506971	0.397607	0.610276	0.365411	0.751132	0.21451	0.757396	0.822755	0.497371	0.540557	0.564806	0.587469	0.886007	0.648665
GSM289542	0.619548	0.654466	0.588607	0.401115	0.710523	0.292043	0.521123	0.414089	0.434466	0.283513	0.188436	0.539809	0.289858	0.667939	0.484989	0.367232	0.558444	0.45735	0.739593	0.298281	0.814176	0.857573	0.454295	0.630093	0.585186	0.582779	0.911967	0.551596
GSM289543	0.623641	0.737653	0.597098	0.297253	0.747064	0.26116	0.489838	0.464827	0.412103	0.333813	0.116109	0.492966	0.334244	0.65182	0.477366	0.366024	0.518686	0.392474	0.742315	0.301603	0.808742	0.878625	0.488144	0.629902	0.521483	0.480005	0.985552	0.624674
GSM289545	0.70609	0.635548	0.634986	0.46811	0.695892	0.259792	0.497718	0.45102	0.396382	0.294678	0.195035	0.564995	0.373081	0.58845	0.497472	0.309498	0.571747	0.407058	0.798912	0.204214	0.773976	0.825739	0.51418	0.566286	0.440323	0.493985	0.929901	0.546306
GSM289547	0.69907	0.654965	0.657491	0.496491	0.762118	0.334804	0.50379	0.494072	0.410164	0.266253	0.198677	0.544998	0.405305	0.675878	0.490395	0.308036	0.560255	0.351711	0.778126	0.204088	0.762861	0.836821	0.527769	0.556799	0.475636	0.506914	0.929771	0.536437
GSM289548	0.705562	0.680865	0.63245	0.431878	0.720978	0.323369	0.515954	0.447886	0.38651	0.311364	0.172033	0.529356	0.353778	0.666883	0.485319	0.338152	0.51093	0.443322	0.756656	0.199584	0.763279	0.835571	0.511046	0.579721	0.455755	0.416474	0.931839	0.521172
GSM289550	0.709777	0.629064	0.64958	0.510518	0.704593	0.256693	0.497621	0.458272	0.415811	0.286998	0.176032	0.549501	0.516019	0.658918	0.539554	0.367006	0.551438	0.364772	0.776579	0.259134	0.734339	0.85329	0.502122	0.621611	0.545176	0.403064	0.931115	0.613157
GSM289551	0.69189	0.570976	0.674046	0.444652	0.714083	0.249863	0.510424	0.506357	0.436418	0.281212	0.188136	0.564608	0.422536	0.73214	0.49934	0.348129	0.572315	0.390019	0.791124	0.331382	0.77482	0.809995	0.513527	0.604647	0.481583	0.43585	0.957566	0.591112
GSM289555	0.716653	0.693624	0.698408	0.431829	0.731177	0.281042	0.54231	0.486613	0.393295	0.339497	0.224456	0.601561	0.416854	0.629424	0.496315	0.319231	0.536543	0.373611	0.796577	0.259435	0.780171	0.813523	0.492103	0.574078	0.488638	0.403346	0.921328	0.565234
GSM289556	0.702906	0.628957	0.680628	0.474611	0.708024	0.297936	0.553198	0.452493	0.429745	0.295964	0.198048	0.508737	0.388254	0.728913	0.483913	0.347077	0.517927	0.393619	0.764775	0.26927	0.804178	0.831184	0.452942	0.589796	0.433646	0.487061	0.966551	0.610396
GSM289557	0.682029	0.642427	0.652756	0.431925	0.726138	0.256582	0.493277	0.449957	0.41066	0.237142	0.149038	0.524218	0.484134	0.718469	0.48031	0.314282	0.565383	0.373255	0.769913	0.271272	0.735722	0.828146	0.43755	0.557142	0.443563	0.424025	0.962646	0.623179
GSM289559	0.733885	0.669353	0.620871	0.355508	0.747495	0.281981	0.506287	0.420858	0.422199	0.326652	0.127504	0.579216	0.278171	0.643054	0.49368	0.306618	0.505285	0.416807	0.785844	0.255794	0.776759	0.888892	0.495944	0.60323	0.414954	0.487867	0.947625	0.584033
GSM289560	0.690462	0.636757	0.601706	0.471103	0.707665	0.303031	0.537198	0.453359	0.43197	0.272465	0.145897	0.525186	0.451651	0.723569	0.477766	0.336495	0.525596	0.464827	0.781065	0.265443	0.783774	0.831096	0.487654	0.552284	0.405932	0.425352	0.958757	0.550736
GSM289568	0.688145	0.691311	0.634128	0.364973	0.72053	0.269043	0.520743	0.461309	0.356438	0.268675	0.142446	0.507022	0.437421	0.719542	0.468799	0.332353	0.531875	0.338802	0.771057	0.225674	0.783991	0.862655	0.5322	0.587254	0.468759	0.403607	0.95933	0.621716
GSM289572	0.683179	0.597633	0.623593	0.376806	0.757657	0.327452	0.504563	0.477216	0.428609	0.312223	0.166085	0.507904	0.4706	0.67226	0.501779	0.338304	0.554322	0.419823	0.772646	0.289555	0.759792	0.840965	0.476297	0.568876	0.554519	0.464612	0.950354	0.56367
GSM289573	0.685746	0.6692	0.610449	0.417885	0.714854	0.335385	0.54412	0.472392	0.446919	0.352685	0.156998	0.559131	0.443462	0.613885	0.50441	0.331642	0.571303	0.34693	0.781329	0.220376	0.774944	0.86197	0.532326	0.607508	0.529284	0.461329	0.969507	0.625822
GSM289574	0.707632	0.654272	0.643604	0.402863	0.732934	0.294637	0.542026	0.464148	0.420098	0.259961	0.203836	0.607165	0.477585	0.707701	0.473197	0.354342	0.55564	0.427457	0.761051	0.229106	0.743096	0.83388	0.517517	0.569658	0.468563	0.407681	0.940099	0.605938
GSM289577	0.674601	0.673379	0.624102	0.394405	0.75171	0.278227	0.546623	0.487627	0.429897	0.347519	0.168982	0.538748	0.458216	0.715005	0.512159	0.39366	0.549972	0.364671	0.800604	0.287292	0.777086	0.866469	0.559889	0.622469	0.473861	0.345523	0.975015	0.70761
GSM289579	0.674716	0.684355	0.617612	0.426613	0.698579	0.332437	0.551218	0.481421	0.401456	0.266089	0.139741	0.547401	0.374243	0.665865	0.543305	0.353288	0.522019	0.387432	0.777644	0.250199	0.80452	0.871853	0.439182	0.622928	0.521185	0.519995	0.925369	0.674996
GSM289472	0.72179	0.691317	0.6832	0.438807	0.744055	0.287508	0.527087	0.465826	0.356348	0.290961	0.0504743	0.551493	0.518211	0.680929	0.529849	0.310203	0.467849	0.426224	0.756147	0.197871	0.733526	0.827092	0.508618	0.613031	0.444511	0.261643	0.966289	0.473275
GSM289475	0.703605	0.599467	0.660773	0.491774	0.779265	0.305335	0.513565	0.445528	0.439294	0.279234	0.180811	0.557255	0.479987	0.701625	0.500337	0.329134	0.571361	0.334869	0.756522	0.246126	0.751101	0.824421	0.522022	0.525716	0.412855	0.414683	0.94404	0.486658
GSM289478	0.659657	0.627383	0.654687	0.360982	0.703133	0.267811	0.515711	0.442996	0.383282	0.329013	0.0989987	0.46785	0.519023	0.706692	0.517407	0.333154	0.490589	0.428563	0.772388	0.304163	0.752773	0.847932	0.517255	0.580571	0.438558	0.422482	0.949731	0.48004
GSM289480	0.705875	0.570322	0.669984	0.497204	0.779489	0.277073	0.509273	0.457785	0.425134	0.335052	0.171905	0.548577	0.478125	0.691503	0.50634	0.320254	0.578843	0.367154	0.776133	0.261733	0.757102	0.81053	0.530686	0.526196	0.517573	0.361526	0.943428	0.4803
GSM289481	0.739691	0.583426	0.660091	0.495659	0.743941	0.273603	0.504711	0.468202	0.437613	0.316962	0.188672	0.556158	0.427101	0.684146	0.544942	0.352495	0.602927	0.340323	0.755056	0.228753	0.774507	0.812463	0.509588	0.540489	0.518835	0.41983	0.936658	0.522242
GSM289484	0.751974	0.619169	0.659911	0.491784	0.763962	0.297543	0.527001	0.468113	0.444417	0.291002	0.190374	0.601442	0.406842	0.659922	0.492898	0.339532	0.564119	0.340573	0.765499	0.280957	0.72712	0.795529	0.547766	0.580896	0.450255	0.397518	0.954821	0.418518
GSM289485	0.742401	0.612348	0.679065	0.52054	0.775011	0.334634	0.507191	0.493269	0.429812	0.319733	0.20386	0.558239	0.46025	0.655799	0.528756	0.303659	0.55841	0.38606	0.752283	0.238615	0.725789	0.800721	0.535034	0.51985	0.424326	0.413768	0.935156	0.414867
GSM289486	0.689326	0.666641	0.679636	0.439458	0.754506	0.331046	0.528965	0.515713	0.400601	0.284799	0.217215	0.547492	0.459523	0.696849	0.504417	0.355045	0.547532	0.297794	0.795679	0.288415	0.738283	0.843991	0.488327	0.593451	0.509587	0.328166	0.942002	0.481979
GSM289489	0.726557	0.667602	0.636873	0.49945	0.71685	0.292833	0.555825	0.442035	0.43843	0.297509	0.192457	0.545875	0.53674	0.752846	0.485749	0.319732	0.565067	0.334624	0.765692	0.251573	0.772092	0.820312	0.524414	0.548693	0.410529	0.454707	0.916244	0.508455
GSM289490	0.702002	0.654503	0.645595	0.333837	0.662452	0.195339	0.538516	0.402028	0.344651	0.248089	0.10145	0.517843	0.485917	0.660341	0.5292	0.254377	0.535673	0.406718	0.797868	0.198366	0.733731	0.853813	0.492219	0.553511	0.459338	0.353304	0.978202	0.420519
GSM289491	0.760573	0.6317	0.632449	0.499573	0.710694	0.358411	0.521386	0.479592	0.437305	0.307357	0.197649	0.579173	0.371234	0.651085	0.505173	0.296281	0.561017	0.39127	0.746909	0.211677	0.760722	0.834504	0.543589	0.573235	0.492046	0.431996	0.956526	0.485132
GSM289496	0.729097	0.698186	0.607656	0.458084	0.734694	0.345193	0.522475	0.497047	0.420629	0.309809	0.175284	0.532111	0.580392	0.688075	0.494165	0.319169	0.52656	0.379486	0.762	0.193376	0.781945	0.846022	0.541851	0.587274	0.417942	0.397909	0.924351	0.511232
GSM289498	0.718011	0.664319	0.604728	0.456381	0.719578	0.332277	0.530138	0.501357	0.433283	0.315148	0.235148	0.58687	0.487396	0.723423	0.49891	0.336896	0.577233	0.373311	0.788427	0.217239	0.77115	0.835238	0.53706	0.597206	0.480847	0.44601	0.94048	0.552814
GSM289501	0.748779	0.552097	0.596481	0.280666	0.599356	0.361219	0.509578	0.414867	0.349063	0.258212	0.0899515	0.44037	0.399875	0.612391	0.502723	0.258779	0.497143	0.435519	0.754768	0.194568	0.728959	0.854011	0.473177	0.547717	0.460133	0.318607	0.949974	0.272128
GSM289502	0.760596	0.618058	0.663799	0.474576	0.726041	0.324744	0.56472	0.47609	0.402758	0.245606	0.188934	0.549481	0.456117	0.711618	0.492778	0.339472	0.490513	0.379292	0.783263	0.237235	0.753394	0.819081	0.498328	0.519099	0.392979	0.317729	0.926284	0.467499
GSM289504	0.743572	0.613901	0.666285	0.471302	0.731227	0.305534	0.543994	0.493911	0.422325	0.2448	0.135625	0.567413	0.454236	0.662294	0.485404	0.268895	0.537078	0.412784	0.770881	0.17437	0.736589	0.829447	0.546821	0.549099	0.383218	0.436868	0.93913	0.407872
GSM289505	0.751297	0.660077	0.632103	0.505147	0.711678	0.34192	0.551055	0.533903	0.407446	0.302875	0.178971	0.598632	0.5219	0.775418	0.469486	0.282775	0.582515	0.363909	0.769652	0.251467	0.760314	0.828248	0.521197	0.564098	0.416508	0.459308	0.954305	0.382788
GSM289506	0.772256	0.599343	0.664785	0.512877	0.755534	0.350657	0.523062	0.499945	0.460246	0.321149	0.14316	0.571639	0.453701	0.663822	0.510211	0.328358	0.557778	0.278283	0.795325	0.265597	0.723166	0.80252	0.55487	0.563564	0.526589	0.396481	0.936277	0.504745
GSM289508	0.648891	0.650451	0.659186	0.376743	0.743264	0.342275	0.515803	0.497507	0.441557	0.290356	0.12434	0.576832	0.38238	0.684523	0.432467	0.383602	0.509786	0.439471	0.767925	0.265071	0.749473	0.865041	0.462806	0.597313	0.441323	0.363545	0.932276	0.56947
GSM289509	0.669415	0.605196	0.63548	0.438224	0.719771	0.30936	0.507636	0.493577	0.426441	0.30677	0.153696	0.505791	0.556338	0.758238	0.507647	0.31658	0.565464	0.390561	0.798061	0.231678	0.755279	0.837871	0.507362	0.560332	0.490973	0.377695	0.945275	0.559437
GSM289511	0.70801	0.617867	0.666503	0.476055	0.746301	0.315554	0.503286	0.504206	0.417803	0.314206	0.156207	0.532172	0.496521	0.642024	0.523636	0.335954	0.569574	0.404736	0.765789	0.248214	0.756594	0.841859	0.552156	0.563884	0.52425	0.452107	0.95935	0.441034
GSM289514	0.733714	0.55211	0.670313	0.312808	0.675908	0.203772	0.554201	0.499404	0.38575	0.347116	0.089936	0.472769	0.506881	0.61247	0.431397	0.314896	0.517077	0.352664	0.771505	0.264501	0.722782	0.845487	0.500558	0.599993	0.459074	0.384182	0.991185	0.338679
GSM289516	0.72498	0.633967	0.634073	0.425427	0.720211	0.292352	0.523104	0.537127	0.435564	0.322121	0.225617	0.551218	0.441012	0.67849	0.542631	0.35986	0.530238	0.384051	0.794046	0.259903	0.759327	0.822057	0.551011	0.586509	0.444376	0.341082	0.958216	0.564262
GSM289517	0.751325	0.588032	0.677901	0.472962	0.756459	0.334933	0.49649	0.459468	0.430276	0.358844	0.19517	0.543158	0.449556	0.683784	0.479515	0.318163	0.547119	0.361443	0.747033	0.250413	0.726397	0.809802	0.53405	0.545681	0.434597	0.343811	0.933102	0.398992
GSM289519	0.677927	0.601352	0.650136	0.409886	0.769181	0.295646	0.514009	0.507043	0.40249	0.32212	0.173455	0.596546	0.501082	0.687577	0.539288	0.362001	0.568348	0.345098	0.779069	0.250075	0.774124	0.829941	0.510673	0.63214	0.467958	0.396053	0.958363	0.584632
GSM289523	0.701639	0.597358	0.664133	0.422658	0.764959	0.342047	0.495522	0.514416	0.412069	0.301371	0.195672	0.559902	0.475077	0.690215	0.525717	0.292141	0.583606	0.400536	0.778881	0.235538	0.790171	0.811783	0.520097	0.615581	0.512094	0.417758	0.972805	0.558207
GSM289525	0.718432	0.591408	0.673319	0.48198	0.733208	0.291366	0.52061	0.431593	0.432113	0.245598	0.17792	0.5637	0.422897	0.690334	0.509305	0.314192	0.575407	0.403193	0.762334	0.247346	0.759307	0.803731	0.509771	0.54289	0.445174	0.433402	0.965264	0.468297
GSM289526	0.725619	0.610287	0.649501	0.409213	0.754986	0.294683	0.524613	0.51572	0.391148	0.246244	0.188718	0.581059	0.507616	0.688197	0.5314	0.274451	0.516574	0.408087	0.788439	0.231204	0.768056	0.839101	0.524353	0.581921	0.473642	0.383239	0.954859	0.532078
GSM289527	0.784879	0.600699	0.68592	0.592314	0.801701	0.328573	0.553676	0.486226	0.389877	0.30532	0.241589	0.52744	0.418195	0.567335	0.583592	0.197303	0.526673	0.340376	0.763645	0.190964	0.669904	0.773495	0.527497	0.522479	0.402775	0.37615	0.906082	0.35665
GSM289528	0.640681	0.653732	0.690885	0.43926	0.735797	0.338591	0.510104	0.478484	0.404109	0.332137	0.174886	0.515806	0.575069	0.707054	0.502127	0.29086	0.550739	0.296865	0.759648	0.198892	0.719724	0.804088	0.47811	0.527555	0.351579	0.241946	0.904393	0.459019
GSM289529	0.713175	0.621864	0.67295	0.262313	0.685711	0.261515	0.568103	0.416904	0.37727	0.276944	0.0207129	0.509052	0.469641	0.634097	0.459733	0.371956	0.498376	0.387373	0.789337	0.236934	0.76103	0.860011	0.452833	0.562842	0.388644	0.374945	0.935195	0.401963
GSM289531	0.677026	0.670257	0.692374	0.440198	0.752802	0.297286	0.519857	0.486179	0.440978	0.322797	0.197537	0.52091	0.485318	0.671755	0.518201	0.33781	0.573963	0.323098	0.780749	0.24873	0.782878	0.845739	0.528845	0.586299	0.422589	0.389651	0.927537	0.608621
GSM289537	0.760285	0.649826	0.671039	0.430507	0.792149	0.3047	0.523293	0.465436	0.439388	0.272086	0.191987	0.601217	0.491251	0.73226	0.479988	0.285769	0.536071	0.355635	0.830343	0.207587	0.732139	0.825544	0.504097	0.588944	0.395033	0.367539	0.969934	0.456721
GSM289540	0.726152	0.614173	0.688666	0.467745	0.759695	0.323155	0.557296	0.500956	0.394047	0.294941	0.162148	0.57347	0.446729	0.659349	0.527467	0.274644	0.541926	0.34252	0.769761	0.242303	0.777521	0.837195	0.495952	0.582453	0.388736	0.390488	0.944841	0.586959
GSM289541	0.701043	0.658336	0.687235	0.429987	0.782832	0.274699	0.516417	0.487022	0.407323	0.300029	0.185359	0.567028	0.459905	0.637078	0.496621	0.320285	0.554322	0.365471	0.758142	0.217588	0.743591	0.838181	0.515108	0.576966	0.456758	0.402064	0.937777	0.558491
GSM289544	0.733201	0.655602	0.633608	0.465605	0.744855	0.314882	0.54768	0.510423	0.40491	0.291158	0.156646	0.56386	0.445217	0.619983	0.516565	0.282092	0.512472	0.408908	0.816419	0.180874	0.768653	0.828964	0.539863	0.564078	0.432934	0.429718	0.950557	0.479147
GSM289546	0.733247	0.653027	0.634196	0.505659	0.745113	0.328297	0.522349	0.458595	0.438037	0.314945	0.202282	0.574065	0.494063	0.72402	0.503467	0.323011	0.537317	0.321186	0.746272	0.207389	0.766524	0.820311	0.545078	0.531843	0.453603	0.4059	0.938943	0.508384
GSM289549	0.717678	0.646863	0.662269	0.509925	0.732787	0.323937	0.525846	0.480305	0.419536	0.301724	0.198903	0.547934	0.517329	0.724199	0.515107	0.32764	0.530593	0.356915	0.774215	0.269937	0.770579	0.835843	0.537941	0.567261	0.495263	0.296189	0.959256	0.52607
GSM289552	0.707149	0.627661	0.716781	0.485794	0.742867	0.306604	0.518425	0.489101	0.429128	0.316494	0.231317	0.599215	0.436737	0.670068	0.45879	0.349093	0.564001	0.350186	0.800402	0.284661	0.775914	0.802556	0.543477	0.537664	0.435156	0.399881	0.93828	0.42753
GSM289553	0.690952	0.640341	0.658245	0.483102	0.72906	0.298176	0.512688	0.462446	0.408737	0.312859	0.172018	0.548361	0.55004	0.744684	0.514477	0.347063	0.527682	0.399649	0.800538	0.2601	0.802195	0.839512	0.502265	0.590052	0.474944	0.422093	0.97393	0.549044
GSM289554	0.735579	0.600066	0.679027	0.474342	0.749867	0.286509	0.573811	0.49156	0.391261	0.309242	0.196879	0.494028	0.496887	0.698589	0.48298	0.334009	0.580354	0.319992	0.784877	0.237221	0.735778	0.821529	0.53003	0.578	0.469432	0.400204	0.935555	0.558041
GSM289558	0.704461	0.624492	0.642549	0.348971	0.728038	0.309841	0.516276	0.468488	0.395595	0.31822	0.113184	0.502342	0.416527	0.690726	0.489663	0.302319	0.501733	0.408652	0.811786	0.232811	0.731855	0.840564	0.520394	0.551021	0.388618	0.40089	0.950176	0.560125
GSM289561	0.711686	0.617149	0.624122	0.460576	0.764374	0.296856	0.511825	0.483304	0.43986	0.284003	0.169878	0.590425	0.505706	0.746165	0.505855	0.317366	0.5223	0.334934	0.737779	0.22544	0.757679	0.804904	0.533452	0.529056	0.424419	0.360718	0.953493	0.546923
GSM289562	0.710019	0.639702	0.674826	0.430256	0.760348	0.29518	0.481337	0.499789	0.408893	0.317387	0.171743	0.561801	0.458072	0.691612	0.554158	0.310051	0.571077	0.377618	0.745776	0.269495	0.752858	0.819189	0.489995	0.572317	0.49329	0.48569	0.934032	0.477625
GSM289563	0.737044	0.585141	0.709411	0.488283	0.77815	0.29609	0.508235	0.499578	0.43499	0.340264	0.203049	0.531813	0.508222	0.682069	0.562182	0.31863	0.562436	0.352554	0.738163	0.277279	0.750153	0.794791	0.522392	0.562802	0.464104	0.419171	0.92288	0.520507
GSM289564	0.740492	0.615044	0.630939	0.44983	0.751398	0.314916	0.507157	0.480654	0.412656	0.318315	0.157806	0.549195	0.424733	0.718654	0.524282	0.261438	0.529842	0.373857	0.752703	0.212172	0.802194	0.835743	0.484705	0.529847	0.413904	0.485972	0.942982	0.495449
GSM289565	0.685432	0.597074	0.67694	0.438576	0.774484	0.317187	0.519373	0.505185	0.41833	0.310879	0.152481	0.55352	0.439799	0.621248	0.55686	0.300023	0.552904	0.290884	0.808885	0.28994	0.793184	0.856918	0.547564	0.616641	0.453768	0.366038	0.933335	0.653384
GSM289566	0.715371	0.638388	0.629374	0.29635	0.649373	0.25329	0.530285	0.400381	0.379397	0.269758	0.0547932	0.488235	0.453441	0.644144	0.498416	0.265741	0.502417	0.421603	0.814865	0.203489	0.799	0.868164	0.425232	0.598072	0.40341	0.399854	0.990393	0.425486
GSM289567	0.716456	0.628996	0.690531	0.418677	0.781274	0.281351	0.539099	0.485689	0.416259	0.328795	0.130787	0.550698	0.496551	0.697656	0.555874	0.288685	0.521889	0.326656	0.795327	0.274833	0.74413	0.840412	0.514298	0.625457	0.447835	0.370386	0.940699	0.592363
GSM289569	0.684281	0.645525	0.667848	0.352651	0.803211	0.267873	0.548541	0.479165	0.424704	0.277108	0.135112	0.599861	0.47022	0.646219	0.538592	0.300811	0.577499	0.338242	0.793394	0.228947	0.722299	0.86937	0.516801	0.593404	0.469033	0.407257	0.965709	0.523439
GSM289570	0.682622	0.617203	0.609393	0.447503	0.74967	0.341867	0.543716	0.485906	0.41709	0.297274	0.207702	0.55196	0.481811	0.692345	0.464166	0.382383	0.552295	0.329546	0.787339	0.280042	0.727898	0.811899	0.49537	0.509059	0.481631	0.371217	0.905068	0.566626
GSM289571	0.713682	0.678776	0.667786	0.300867	0.730738	0.26245	0.548305	0.455886	0.414477	0.348539	0.0824224	0.530881	0.459693	0.611344	0.502143	0.32856	0.459024	0.448753	0.804834	0.277804	0.718614	0.871804	0.419344	0.640955	0.477703	0.365034	0.986203	0.534558
GSM289575	0.663092	0.658976	0.621522	0.480483	0.73382	0.341275	0.531901	0.467913	0.430013	0.363569	0.197788	0.519971	0.50877	0.737624	0.539089	0.356119	0.545304	0.40036	0.739784	0.24906	0.774334	0.822515	0.497966	0.58244	0.414468	0.370825	0.923304	0.56687
GSM289576	0.680016	0.617399	0.656536	0.437262	0.775169	0.270199	0.531554	0.454863	0.401452	0.335518	0.131439	0.590231	0.484357	0.639945	0.502518	0.316715	0.545314	0.420111	0.785247	0.21486	0.732671	0.849157	0.488428	0.558878	0.411773	0.314323	0.978926	0.560474
GSM289578	0.740326	0.647422	0.652768	0.430955	0.719555	0.346181	0.537356	0.484247	0.409571	0.314927	0.181876	0.516747	0.581921	0.701063	0.525425	0.325223	0.552806	0.370199	0.784518	0.234478	0.814112	0.821469	0.509114	0.577356	0.442019	0.458802	0.931818	0.52532

## Sheet: Table S4
Table S4. IG score for GSE11501 training set based on HIGs
Sample	Comp.1	Comp.2	IG score	Group
GSM289520	1.7232	2.07046	3.79365	High score
GSM289518	1.66705	2.10002	3.76707	High score
GSM289522	1.70783	1.04512	2.75295	High score
GSM289556	1.90937	0.752155	2.66152	High score
GSM289533	0.75913	1.46097	2.2201	High score
GSM289515	0.603466	1.5912	2.19467	High score
GSM289513	1.28756	0.829943	2.1175	High score
GSM289521	0.195528	1.81645	2.01198	High score
GSM289510	0.890179	1.02034	1.91052	High score
GSM289473	1.50068	0.275539	1.77622	High score
GSM289470	-0.152595	1.89791	1.74532	High score
GSM289538	1.78528	-0.104196	1.68109	High score
GSM289482	1.53744	-0.074098	1.46334	High score
GSM289568	1.62099	-0.392823	1.22817	High score
GSM289543	1.02223	0.185156	1.20738	High score
GSM289539	0.768724	0.373225	1.14195	High score
GSM289532	1.97604	-0.931526	1.04451	High score
GSM289548	1.04197	-0.159891	0.882079	High score
GSM289493	0.628759	0.232328	0.861088	High score
GSM289577	1.04842	-0.37661	0.671807	High score
GSM289471	-1.28424	1.85966	0.575428	High score
GSM289512	0.520711	0.0509399	0.571651	High score
GSM289555	0.585661	-0.026155	0.559506	High score
GSM289542	0.328646	0.212996	0.541641	High score
GSM289479	0.391179	0.00932307	0.400502	High score
GSM289560	-0.142358	0.506335	0.363977	High score
GSM289492	2.04335	-1.68979	0.353561	High score
GSM289535	-0.917719	1.1937	0.275985	High score
GSM289573	1.21476	-0.956367	0.258392	High score
GSM289477	-0.0127906	0.192062	0.179271	High score
GSM289551	0.397834	-0.260157	0.137677	High score
GSM289530	0.169076	-0.0652218	0.103854	High score
GSM289524	-0.539265	0.512761	-0.0265041	Low score
GSM289574	-0.428221	0.285677	-0.142544	Low score
GSM289474	-0.646574	0.423962	-0.222612	Low score
GSM289507	-0.230561	-0.0130885	-0.243649	Low score
GSM289487	0.63417	-0.905697	-0.271528	Low score
GSM289559	0.728622	-1.0438	-0.315182	Low score
GSM289497	0.321934	-0.680717	-0.358783	Low score
GSM289534	1.62812	-2.08086	-0.45273	Low score
GSM289499	0.704776	-1.18989	-0.485118	Low score
GSM289488	0.519598	-1.10108	-0.581483	Low score
GSM289476	-0.761085	0.153859	-0.607226	Low score
GSM289483	-0.388108	-0.244379	-0.632487	Low score
GSM289545	0.627247	-1.62816	-1.00092	Low score
GSM289579	0.0495681	-1.05514	-1.00557	Low score
GSM289547	-0.126923	-1.14394	-1.27087	Low score
GSM289550	-0.371074	-0.905115	-1.27619	Low score
GSM289495	-0.597269	-0.752894	-1.35016	Low score
GSM289557	0.831552	-2.29453	-1.46298	Low score
GSM289572	-1.09711	-0.486998	-1.58411	Low score
GSM289494	-0.102978	-1.51243	-1.61541	Low score
GSM289503	0.0633494	-1.98936	-1.92601	Low score
GSM289500	-0.671052	-2.00824	-2.67929	Low score
GSM289536	-1.28043	-2.04992	-3.33035	Low score
GSM289540	2.87375	1.22818	4.10193	High score
GSM289553	1.75397	0.715797	2.46977	High score
GSM289549	1.13062	1.33867	2.46929	High score
GSM289528	2.03085	0.272702	2.30355	High score
GSM289519	1.21697	1.01999	2.23696	High score
GSM289569	0.703022	0.95058	1.6536	High score
GSM289525	0.0702725	1.57106	1.64133	High score
GSM289485	-0.30513	1.86272	1.55759	High score
GSM289509	-0.0123549	1.42649	1.41414	High score
GSM289567	1.64149	-0.294482	1.34701	High score
GSM289523	0.0535096	1.29093	1.34444	High score
GSM289544	0.911188	0.346553	1.25774	High score
GSM289570	-0.197404	1.45008	1.25267	High score
GSM289566	1.909	-0.685534	1.22346	High score
GSM289565	0.208826	0.979091	1.18792	High score
GSM289511	-0.188284	1.374	1.18572	High score
GSM289531	1.74114	-0.630444	1.11069	High score
GSM289486	0.507424	0.51695	1.02437	High score
GSM289516	0.758455	0.169206	0.927661	High score
GSM289514	0.560975	0.00892282	0.569897	High score
GSM289537	0.403981	0.0657558	0.469737	High score
GSM289478	0.170064	0.253872	0.423936	High score
GSM289563	0.214923	0.122031	0.336953	High score
GSM289498	0.930606	-0.662279	0.268327	High score
GSM289517	-0.238205	0.392448	0.154243	High score
GSM289526	0.877945	-0.73716	0.140785	High score
GSM289472	-0.236414	0.199173	-0.0372408	Low score
GSM289527	-0.908125	0.767544	-0.14058	Low score
GSM289484	-0.429251	0.286612	-0.142639	Low score
GSM289571	-0.698637	0.491528	-0.207108	Low score
GSM289490	-0.195849	-0.0680061	-0.263855	Low score
GSM289506	-0.309984	-0.014804	-0.324788	Low score
GSM289554	-0.615585	0.282971	-0.332614	Low score
GSM289561	-0.0683897	-0.312646	-0.381036	Low score
GSM289552	-0.836051	0.439354	-0.396697	Low score
GSM289489	-0.0620912	-0.38222	-0.444311	Low score
GSM289575	0.0585614	-0.65615	-0.597589	Low score
GSM289481	-0.593231	-0.0974693	-0.6907	Low score
GSM289562	-0.296152	-0.468469	-0.764621	Low score
GSM289558	-1.23416	0.45768	-0.776478	Low score
GSM289541	-0.667356	-0.156805	-0.824161	Low score
GSM289578	0.96864	-1.87041	-0.90177	Low score
GSM289576	-0.039909	-0.945862	-0.985771	Low score
GSM289529	0.291517	-1.35546	-1.06394	Low score
GSM289501	-0.147753	-0.945043	-1.0928	Low score
GSM289546	-0.398842	-0.848775	-1.24762	Low score
GSM289508	-0.214958	-1.14854	-1.3635	Low score
GSM289491	-0.499189	-1.04636	-1.54555	Low score
GSM289475	-1.33661	-0.252223	-1.58883	Low score
GSM289504	-1.27434	-0.34353	-1.61787	Low score
GSM289505	-0.865966	-0.799135	-1.6651	Low score
GSM289480	-0.821057	-0.886753	-1.70781	Low score
GSM289502	-0.67765	-1.33886	-2.01651	Low score
GSM289496	-0.521854	-1.79455	-2.31641	Low score
GSM289564	-0.551827	-1.82873	-2.38055	Low score
GSM289600	-0.922207	2.13539	1.21318	High score
GSM289587	-0.825193	1.35162	0.526424	High score
GSM289586	-0.0648058	0.580475	0.515669	High score
GSM289581	-0.207079	0.334011	0.126932	High score
GSM289597	-1.0168	1.06443	0.047629	High score
GSM289590	-0.728287	0.769158	0.0408717	High score
GSM289601	-1.05969	0.698629	-0.361058	Low score
GSM289595	-1.44165	0.942457	-0.499189	Low score
GSM289599	-0.834996	0.131124	-0.703872	Low score
GSM289592	-0.286783	-0.475332	-0.762116	Low score
GSM289585	-1.53739	0.620312	-0.91708	Low score
GSM289583	-1.25076	0.277731	-0.973031	Low score
GSM289580	-1.69262	0.325063	-1.36756	Low score
GSM289582	-2.41964	0.663502	-1.75614	Low score
GSM289584	-2.24679	0.2848	-1.96199	Low score
GSM289589	-2.10215	-0.148604	-2.25075	Low score
GSM289593	-1.67093	-0.620754	-2.29169	Low score
GSM289591	-2.59296	0.207921	-2.38504	Low score
GSM289594	-2.28834	-0.183186	-2.47153	Low score
GSM289588	-2.28346	-0.277405	-2.56087	Low score
GSM289598	-2.43843	-0.262592	-2.70102	Low score
GSM289596	-2.31777	-1.05798	-3.37575	Low score

## Sheet: Table S5
Table S5. IG score for GSE164883 validation set based on HIGs
Sample	Comp.1	Comp.2	IGscore	Group
GSM5022392	0.204586	2.43859	2.64318	High score
GSM5022401	1.43907	1.0687	2.50778	High score
GSM5022390	0.624284	1.84403	2.46831	High score
GSM5022368	2.02102	0.364679	2.3857	High score
GSM5022382	1.6206	0.49471	2.11531	High score
GSM5022385	0.670495	1.36151	2.03201	High score
GSM5022399	1.85288	0.149585	2.00247	High score
GSM5022366	1.32912	0.546347	1.87547	High score
GSM5022391	0.943478	0.882144	1.82562	High score
GSM5022370	1.66421	0.102239	1.76645	High score
GSM5022372	2.3477	-0.591421	1.75627	High score
GSM5022378	1.6991	0.0461196	1.74522	High score
GSM5022406	1.10553	0.512053	1.61758	High score
GSM5022379	1.28283	-0.0777924	1.20504	High score
GSM5022393	0.992099	0.210896	1.20299	High score
GSM5022383	1.57437	-0.448632	1.12574	High score
GSM5022396	0.715902	0.341176	1.05708	High score
GSM5022408	-0.280157	1.0828	0.802646	High score
GSM5022369	-0.47054	1.23424	0.763696	High score
GSM5022364	1.7686	-1.04129	0.727315	High score
GSM5022403	-0.858895	1.47303	0.614132	High score
GSM5022363	1.85228	-1.52089	0.331396	High score
GSM5022409	1.82041	-1.6553	0.165108	High score
GSM5022397	-0.388645	0.416011	0.0273664	High score
GSM5022386	-0.0885676	-0.0145505	-0.103118	Low score
GSM5022407	-1.47325	1.05753	-0.415723	Low score
GSM5022394	0.263112	-0.748165	-0.485052	Low score
GSM5022377	-1.12774	0.41372	-0.714025	Low score
GSM5022395	-0.865797	0.0718708	-0.793926	Low score
GSM5022400	0.0086175	-0.81713	-0.808513	Low score
GSM5022374	-0.47632	-0.405384	-0.881704	Low score
GSM5022381	-1.35413	0.468919	-0.885208	Low score
GSM5022389	-0.798761	-0.331885	-1.13065	Low score
GSM5022365	0.521268	-1.67654	-1.15528	Low score
GSM5022362	-0.195549	-0.980671	-1.17622	Low score
GSM5022367	-1.42655	0.213853	-1.2127	Low score
GSM5022402	-1.93661	0.542144	-1.39447	Low score
GSM5022375	-1.34755	-0.124984	-1.47253	Low score
GSM5022404	-2.18307	0.596763	-1.5863	Low score
GSM5022380	-1.69273	-0.0135831	-1.70631	Low score
GSM5022373	-0.441305	-1.4291	-1.87041	Low score
GSM5022387	-0.330242	-1.57486	-1.90511	Low score
GSM5022398	-1.5749	-0.377482	-1.95238	Low score
GSM5022405	-1.66376	-0.367096	-2.03086	Low score
GSM5022376	-1.31781	-0.90568	-2.22349	Low score
GSM5022388	-1.58506	-1.07338	-2.65844	Low score
GSM5022371	-1.96122	-1.08519	-3.04641	Low score
GSM5022384	-2.4824	-0.672649	-3.15505	Low score

## Sheet: Table S6
Table S6. ANN diagnosis effect for the grouping of immune characteristics of celiac disease subtypes
		Training set		Test set
		C1	C2	C1	C2
Prediction	C1	35	3	11	6
	C2	12	32	2	9
	Accuracy	0.8171		0.7143
	AUC	0.824		0.733

## Sheet: Table S7
Table S7. 2483 immune genes from the ImmPort database
Symbol	Name	Chromosome	Category
AZGP1	alpha-2-glycoprotein 1, zinc-binding	7	Antigen_Processing_and_Presentation
B2M	beta-2-microglobulin	15	Antigen_Processing_and_Presentation
CALR	calreticulin	19	Antigen_Processing_and_Presentation
CANX	calnexin	5	Antigen_Processing_and_Presentation
CD1A	CD1a molecule	1	Antigen_Processing_and_Presentation
CD1B	CD1b molecule	1	Antigen_Processing_and_Presentation
CD1C	CD1c molecule	1	Antigen_Processing_and_Presentation
CD1D	CD1d molecule	1	Antigen_Processing_and_Presentation
CD1E	CD1e molecule	1	Antigen_Processing_and_Presentation
CD4	CD4 molecule	12	Antigen_Processing_and_Presentation
CD8A	CD8a molecule	2	Antigen_Processing_and_Presentation
CD8B	CD8b molecule	2	Antigen_Processing_and_Presentation
CD74	CD74 molecule	5	Antigen_Processing_and_Presentation
CREB1	cAMP responsive element binding protein 1	2	Antigen_Processing_and_Presentation
CTSB	cathepsin B	8	Antigen_Processing_and_Presentation
CTSE	cathepsin E	1	Antigen_Processing_and_Presentation
CTSL	cathepsin L	9	Antigen_Processing_and_Presentation
CTSS	cathepsin S	1	Antigen_Processing_and_Presentation
FCER1G	Fc fragment of IgE receptor Ig	1	Antigen_Processing_and_Presentation
FCGRT	Fc fragment of IgG receptor and transporter	19	Antigen_Processing_and_Presentation
PDIA3	protein disulfide isomerase family A member 3	15	Antigen_Processing_and_Presentation
HFE	homeostatic iron regulator	6	Antigen_Processing_and_Presentation
HLA-A	major histocompatibility complex, class I, A	6	Antigen_Processing_and_Presentation
HLA-B	major histocompatibility complex, class I, B	6	Antigen_Processing_and_Presentation
HLA-C	major histocompatibility complex, class I, C	6	Antigen_Processing_and_Presentation
HLA-DMA	major histocompatibility complex, class II, DM alpha	6	Antigen_Processing_and_Presentation
HLA-DMB	major histocompatibility complex, class II, DM beta	6	Antigen_Processing_and_Presentation
HLA-DOA	major histocompatibility complex, class II, DO alpha	6	Antigen_Processing_and_Presentation
HLA-DOB	major histocompatibility complex, class II, DO beta	6	Antigen_Processing_and_Presentation
HLA-DPA1	major histocompatibility complex, class II, DP alpha 1	6	Antigen_Processing_and_Presentation
HLA-DPB1	major histocompatibility complex, class II, DP beta 1	6	Antigen_Processing_and_Presentation
HLA-DQA1	major histocompatibility complex, class II, DQ alpha 1	6	Antigen_Processing_and_Presentation
HLA-DQA2	major histocompatibility complex, class II, DQ alpha 2	6	Antigen_Processing_and_Presentation
HLA-DQB1	major histocompatibility complex, class II, DQ beta 1	6	Antigen_Processing_and_Presentation
HLA-DRA	major histocompatibility complex, class II, DR alpha	6	Antigen_Processing_and_Presentation
HLA-DRB1	major histocompatibility complex, class II, DR beta 1	6	Antigen_Processing_and_Presentation
HLA-DRB3	major histocompatibility complex, class II, DR beta 3	6	Antigen_Processing_and_Presentation
HLA-DRB4	major histocompatibility complex, class II, DR beta 4	6	Antigen_Processing_and_Presentation
HLA-DRB5	major histocompatibility complex, class II, DR beta 5	6	Antigen_Processing_and_Presentation
HLA-E	major histocompatibility complex, class I, E	6	Antigen_Processing_and_Presentation
HLA-F	major histocompatibility complex, class I, F	6	Antigen_Processing_and_Presentation
HLA-G	major histocompatibility complex, class I, G	6	Antigen_Processing_and_Presentation
HLA-H	major histocompatibility complex, class I, H (pseudogene)	6	Antigen_Processing_and_Presentation
MR1	major histocompatibility complex, class I-related	1	Antigen_Processing_and_Presentation
HSPA1A	heat shock protein family A (Hsp70) member 1A	6	Antigen_Processing_and_Presentation
HSPA1B	heat shock protein family A (Hsp70) member 1B	6	Antigen_Processing_and_Presentation
HSPA1L	heat shock protein family A (Hsp70) member 1 like	6	Antigen_Processing_and_Presentation
HSPA2	heat shock protein family A (Hsp70) member 2	14	Antigen_Processing_and_Presentation
HSPA4	heat shock protein family A (Hsp70) member 4	5	Antigen_Processing_and_Presentation
HSPA5	heat shock protein family A (Hsp70) member 5	9	Antigen_Processing_and_Presentation
HSPA6	heat shock protein family A (Hsp70) member 6	1	Antigen_Processing_and_Presentation
HSPA8	heat shock protein family A (Hsp70) member 8	11	Antigen_Processing_and_Presentation
HSP90AA1	heat shock protein 90 alpha family class A member 1	14	Antigen_Processing_and_Presentation
HSP90AB1	heat shock protein 90 alpha family class B member 1	6	Antigen_Processing_and_Presentation
ICAM1	intercellular adhesion molecule 1	19	Antigen_Processing_and_Presentation
IFNA1	interferon alpha 1	9	Antigen_Processing_and_Presentation
IFNA2	interferon alpha 2	9	Antigen_Processing_and_Presentation
IFNA4	interferon alpha 4	9	Antigen_Processing_and_Presentation
IFNA5	interferon alpha 5	9	Antigen_Processing_and_Presentation
IFNA6	interferon alpha 6	9	Antigen_Processing_and_Presentation
IFNA7	interferon alpha 7	9	Antigen_Processing_and_Presentation
IFNA8	interferon alpha 8	9	Antigen_Processing_and_Presentation
IFNA10	interferon alpha 10	9	Antigen_Processing_and_Presentation
IFNA13	interferon alpha 13	9	Antigen_Processing_and_Presentation
IFNA14	interferon alpha 14	9	Antigen_Processing_and_Presentation
IFNA16	interferon alpha 16	9	Antigen_Processing_and_Presentation
IFNA17	interferon alpha 17	9	Antigen_Processing_and_Presentation
IFNA21	interferon alpha 21	9	Antigen_Processing_and_Presentation
IFNG	interferon gamma	12	Antigen_Processing_and_Presentation
KIR2DL1	killer cell immunoglobulin like receptor, two Ig domains and long cytoplasmic tail 1	19	Antigen_Processing_and_Presentation
KIR2DL2	killer cell immunoglobulin like receptor, two Ig domains and long cytoplasmic tail 2	19	Antigen_Processing_and_Presentation
KIR2DL3	killer cell immunoglobulin like receptor, two Ig domains and long cytoplasmic tail 3	19	Antigen_Processing_and_Presentation
KIR2DL4	killer cell immunoglobulin like receptor, two Ig domains and long cytoplasmic tail 4	19	Antigen_Processing_and_Presentation
KIR2DS1	killer cell immunoglobulin like receptor, two Ig domains and short cytoplasmic tail 1	19	Antigen_Processing_and_Presentation
KIR2DS3	killer cell immunoglobulin like receptor, two Ig domains and short cytoplasmic tail 3	19	Antigen_Processing_and_Presentation
KIR2DS4	killer cell immunoglobulin like receptor, two Ig domains and short cytoplasmic tail 4	19	Antigen_Processing_and_Presentation
KIR2DS5	killer cell immunoglobulin like receptor, two Ig domains and short cytoplasmic tail 5	19	Antigen_Processing_and_Presentation
KIR3DL1	killer cell immunoglobulin like receptor, three Ig domains and long cytoplasmic tail 1	19	Antigen_Processing_and_Presentation
KIR3DL2	killer cell immunoglobulin like receptor, three Ig domains and long cytoplasmic tail 2	19	Antigen_Processing_and_Presentation
KLRC1	killer cell lectin like receptor C1	12	Antigen_Processing_and_Presentation
KLRC2	killer cell lectin like receptor C2	12	Antigen_Processing_and_Presentation
KLRC3	killer cell lectin like receptor C3	12	Antigen_Processing_and_Presentation
KLRD1	killer cell lectin like receptor D1	12	Antigen_Processing_and_Presentation
LTA	lymphotoxin alpha	6	Antigen_Processing_and_Presentation
CIITA	class II major histocompatibility complex transactivator	16	Antigen_Processing_and_Presentation
MICA	MHC class I polypeptide-related sequence A	6	Antigen_Processing_and_Presentation
MICB	MHC class I polypeptide-related sequence B	6	Antigen_Processing_and_Presentation
NFYA	nuclear transcription factor Y subunit alpha	6	Antigen_Processing_and_Presentation
NFYB	nuclear transcription factor Y subunit beta	12	Antigen_Processing_and_Presentation
NFYC	nuclear transcription factor Y subunit gamma	1	Antigen_Processing_and_Presentation
LGMN	legumain	14	Antigen_Processing_and_Presentation
PSMB8	proteasome 20S subunit beta 8	6	Antigen_Processing_and_Presentation
PSMC1	proteasome 26S subunit, ATPase 1	14	Antigen_Processing_and_Presentation
PSMC2	proteasome 26S subunit, ATPase 2	7	Antigen_Processing_and_Presentation
PSMC3	proteasome 26S subunit, ATPase 3	11	Antigen_Processing_and_Presentation
PSMC4	proteasome 26S subunit, ATPase 4	19	Antigen_Processing_and_Presentation
PSMC5	proteasome 26S subunit, ATPase 5	17	Antigen_Processing_and_Presentation
PSMC6	proteasome 26S subunit, ATPase 6	14	Antigen_Processing_and_Presentation
PSMD1	proteasome 26S subunit, non-ATPase 1	2	Antigen_Processing_and_Presentation
PSMD2	proteasome 26S subunit, non-ATPase 2	3	Antigen_Processing_and_Presentation
PSMD3	proteasome 26S subunit, non-ATPase 3	17	Antigen_Processing_and_Presentation
PSMD4	proteasome 26S subunit, non-ATPase 4	1	Antigen_Processing_and_Presentation
PSMD5	proteasome 26S subunit, non-ATPase 5	9	Antigen_Processing_and_Presentation
PSMD7	proteasome 26S subunit, non-ATPase 7	16	Antigen_Processing_and_Presentation
PSMD8	proteasome 26S subunit, non-ATPase 8	19	Antigen_Processing_and_Presentation
PSMD10	proteasome 26S subunit, non-ATPase 10	X	Antigen_Processing_and_Presentation
PSMD11	proteasome 26S subunit, non-ATPase 11	17	Antigen_Processing_and_Presentation
PSMD13	proteasome 26S subunit, non-ATPase 13	11	Antigen_Processing_and_Presentation
PSME1	proteasome activator subunit 1	14	Antigen_Processing_and_Presentation
PSME1	proteasome activator subunit 1	14	Antigen_Processing_and_Presentation
PSME2	proteasome activator subunit 2	14	Antigen_Processing_and_Presentation
PSME2	proteasome activator subunit 2	14	Antigen_Processing_and_Presentation
RELB	RELB proto-oncogene, NF-kB subunit	19	Antigen_Processing_and_Presentation
RFX5	regulatory factor X5	1	Antigen_Processing_and_Presentation
RFXAP	regulatory factor X associated protein	13	Antigen_Processing_and_Presentation
SLC10A2	solute carrier family 10 member 2	13	Antigen_Processing_and_Presentation
TAP1	transporter 1, ATP binding cassette subfamily B member	6	Antigen_Processing_and_Presentation
TAP2	transporter 2, ATP binding cassette subfamily B member	6	Antigen_Processing_and_Presentation
TAPBP	TAP binding protein	6	Antigen_Processing_and_Presentation
THBS1	thrombospondin 1	15	Antigen_Processing_and_Presentation
SEM1	SEM1 26S proteasome complex subunit	7	Antigen_Processing_and_Presentation
KLRC4	killer cell lectin like receptor C4	12	Antigen_Processing_and_Presentation
AP3B1	adaptor related protein complex 3 subunit beta 1	5	Antigen_Processing_and_Presentation
RFXANK	regulatory factor X associated ankyrin containing protein	19	Antigen_Processing_and_Presentation
PSMD6	proteasome 26S subunit, non-ATPase 6	3	Antigen_Processing_and_Presentation
PSME3	proteasome activator subunit 3	17	Antigen_Processing_and_Presentation
PSMD14	proteasome 26S subunit, non-ATPase 14	2	Antigen_Processing_and_Presentation
CLEC4M	C-type lectin domain family 4 member M	19	Antigen_Processing_and_Presentation
IFI30	IFI30 lysosomal thiol reductase	19	Antigen_Processing_and_Presentation
PROCR	protein C receptor	20	Antigen_Processing_and_Presentation
ADRM1	adhesion regulating molecule 1	20	Antigen_Processing_and_Presentation
ECPAS	Ecm29 proteasome adaptor and scaffold	9	Antigen_Processing_and_Presentation
TRPC4AP	transient receptor potential cation channel subfamily C member 4 associated protein	20	Antigen_Processing_and_Presentation
CD209	CD209 molecule	19	Antigen_Processing_and_Presentation
UBXN1	UBX domain protein 1	11	Antigen_Processing_and_Presentation
ERAP1	endoplasmic reticulum aminopeptidase 1	5	Antigen_Processing_and_Presentation
TAPBPL	TAP binding protein like	12	Antigen_Processing_and_Presentation
KIR2DL5A	killer cell immunoglobulin like receptor, two Ig domains and long cytoplasmic tail 5A	19	Antigen_Processing_and_Presentation
ERAP2	endoplasmic reticulum aminopeptidase 2	5	Antigen_Processing_and_Presentation
ULBP3	UL16 binding protein 3	6	Antigen_Processing_and_Presentation
ULBP2	UL16 binding protein 2	6	Antigen_Processing_and_Presentation
ULBP1	UL16 binding protein 1	6	Antigen_Processing_and_Presentation
KIR3DL3	killer cell immunoglobulin like receptor, three Ig domains and long cytoplasmic tail 3	19	Antigen_Processing_and_Presentation
RAET1E	retinoic acid early transcript 1E	6	Antigen_Processing_and_Presentation
RAET1L	retinoic acid early transcript 1L	6	Antigen_Processing_and_Presentation
UBR1	ubiquitin protein ligase E3 component n-recognin 1	15	Antigen_Processing_and_Presentation
RAET1G	retinoic acid early transcript 1G	6	Antigen_Processing_and_Presentation
PDIA2	protein disulfide isomerase family A member 2	16	Antigen_Processing_and_Presentation
HAMP	hepcidin antimicrobial peptide	19	Antimicrobials
PI3	peptidase inhibitor 3	20	Antimicrobials
CAMP	cathelicidin antimicrobial peptide	3	Antimicrobials
DEFB4A	defensin beta 4A	8	Antimicrobials
PPBP	pro-platelet basic protein	4	Antimicrobials
REG3G	regenerating family member 3 gamma	2	Antimicrobials
CXCL14	C-X-C motif chemokine ligand 14	5	Antimicrobials
CXCL16	C-X-C motif chemokine ligand 16	17	Antimicrobials
SLPI	secretory leukocyte peptidase inhibitor	20	Antimicrobials
CXCL8	C-X-C motif chemokine ligand 8	4	Antimicrobials
CXCL10	C-X-C motif chemokine ligand 10	4	Antimicrobials
CXCL9	C-X-C motif chemokine ligand 9	4	Antimicrobials
CXCL5	C-X-C motif chemokine ligand 5	4	Antimicrobials
CXCL11	C-X-C motif chemokine ligand 11	4	Antimicrobials
CXCL6	C-X-C motif chemokine ligand 6	4	Antimicrobials
CXCL1	C-X-C motif chemokine ligand 1	4	Antimicrobials
CXCL12	C-X-C motif chemokine ligand 12	10	Antimicrobials
CXCL13	C-X-C motif chemokine ligand 13	4	Antimicrobials
CXCL2	C-X-C motif chemokine ligand 2	4	Antimicrobials
PF4	platelet factor 4	4	Antimicrobials
XCL1	X-C motif chemokine ligand 1	1	Antimicrobials
CXCL3	C-X-C motif chemokine ligand 3	4	Antimicrobials
DEFB103B	defensin beta 103B	8	Antimicrobials
CCL13	C-C motif chemokine ligand 13	17	Antimicrobials
CCL1	C-C motif chemokine ligand 1	17	Antimicrobials
DEFB1	defensin beta 1	8	Antimicrobials
CCL8	C-C motif chemokine ligand 8	17	Antimicrobials
ELANE	elastase, neutrophil expressed	19	Antimicrobials
DEFB103A	defensin beta 103A	8	Antimicrobials
DEFA3	defensin alpha 3	8	Antimicrobials
DEFA1	defensin alpha 1	8	Antimicrobials
TMSB10	thymosin beta 10	2	Antimicrobials
DEFA6	defensin alpha 6	8	Antimicrobials
DEFA5	defensin alpha 5	8	Antimicrobials
DEFA4	defensin alpha 4	8	Antimicrobials
LCN2	lipocalin 2	9	Antimicrobials
LCN1	lipocalin 1	9	Antimicrobials
COLEC10	collectin subfamily member 10	8	Antimicrobials
BPI	bactericidal permeability increasing protein	20	Antimicrobials
S100A9	S100 calcium binding protein A9	1	Antimicrobials
S100A8	S100 calcium binding protein A8	1	Antimicrobials
DCD	dermcidin	12	Antimicrobials
LCN6	lipocalin 6	9	Antimicrobials
S100A12	S100 calcium binding protein A12	1	Antimicrobials
HTN3	histatin 3	4	Antimicrobials
LCN8	lipocalin 8	9	Antimicrobials
DEFA1B	defensin alpha 1B	8	Antimicrobials
CCR10	C-C motif chemokine receptor 10	17	Antimicrobials
CELA1	chymotrypsin like elastase 1	12	Antimicrobials
DEFB106A	defensin beta 106A	8	Antimicrobials
PENK	proenkephalin	8	Antimicrobials
BPIFC	BPI fold containing family C	22	Antimicrobials
MMP12	matrix metallopeptidase 12	11	Antimicrobials
BPIFB6	BPI fold containing family B member 6	20	Antimicrobials
LEAP2	liver enriched antimicrobial peptide 2	5	Antimicrobials
SFTPD	surfactant protein D	10	Antimicrobials
LCN9	lipocalin 9	9	Antimicrobials
BPIFB2	BPI fold containing family B member 2	20	Antimicrobials
PTGDS	prostaglandin D2 synthase	9	Antimicrobials
TMSB4X	thymosin beta 4 X-linked	X	Antimicrobials
PGLYRP1	peptidoglycan recognition protein 1	19	Antimicrobials
ZC3HAV1	zinc finger CCCH-type containing, antiviral 1	7	Antimicrobials
TMSB15A	thymosin beta 15a	X	Antimicrobials
S100B	S100 calcium binding protein B	21	Antimicrobials
S100A13	S100 calcium binding protein A13	1	Antimicrobials
S100A6	S100 calcium binding protein A6	1	Antimicrobials
DEFB119	defensin beta 119	20	Antimicrobials
DEFB107A	defensin beta 107A	8	Antimicrobials
DEFB105A	defensin beta 105A	8	Antimicrobials
SERPIND1	serpin family D member 1	22	Antimicrobials
DEFB129	defensin beta 129	20	Antimicrobials
DEFB127	defensin beta 127	20	Antimicrobials
S100P	S100 calcium binding protein P	4	Antimicrobials
S100A7	S100 calcium binding protein A7	1	Antimicrobials
DEFB104A	defensin beta 104A	8	Antimicrobials
DEFB126	defensin beta 126	20	Antimicrobials
DEFB106B	defensin beta 106B	8	Antimicrobials
DEFB104B	defensin beta 104B	8	Antimicrobials
DEFB107B	defensin beta 107B	8	Antimicrobials
PGLYRP3	peptidoglycan recognition protein 3	1	Antimicrobials
PGLYRP2	peptidoglycan recognition protein 2	19	Antimicrobials
S100A10	S100 calcium binding protein A10	1	Antimicrobials
S100A2	S100 calcium binding protein A2	1	Antimicrobials
DEFB125	defensin beta 125	20	Antimicrobials
DEFB123	defensin beta 123	20	Antimicrobials
DEFB105B	defensin beta 105B	8	Antimicrobials
DEFB132	defensin beta 132	20	Antimicrobials
BPIFB3	BPI fold containing family B member 3	20	Antimicrobials
LCN12	lipocalin 12	9	Antimicrobials
PGLYRP4	peptidoglycan recognition protein 4	1	Antimicrobials
S100A11	S100 calcium binding protein A11	1	Antimicrobials
S100A5	S100 calcium binding protein A5	1	Antimicrobials
S100A3	S100 calcium binding protein A3	1	Antimicrobials
S100A1	S100 calcium binding protein A1	1	Antimicrobials
DEFB128	defensin beta 128	20	Antimicrobials
DEFB108B	defensin beta 108B	11	Antimicrobials
HTN1	histatin 1	4	Antimicrobials
LMBR1L	limb development membrane protein 1 like	12	Antimicrobials
S100A7A	S100 calcium binding protein A7A	1	Antimicrobials
DEFB118	defensin beta 118	20	Antimicrobials
COLEC12	collectin subfamily member 12	18	Antimicrobials
TMSB4Y	thymosin beta 4 Y-linked	Y	Antimicrobials
DEFB131A	defensin beta 131A	4	Antimicrobials
DEFB134	defensin beta 134	8	Antimicrobials
DEFB130A	defensin beta 130A	8	Antimicrobials
DEFB124	defensin beta 124	20	Antimicrobials
DEFB121	defensin beta 121	20	Antimicrobials
DEFB116	defensin beta 116	20	Antimicrobials
DEFB115	defensin beta 115	20	Antimicrobials
DEFB114	defensin beta 114	6	Antimicrobials
DEFB113	defensin beta 113	6	Antimicrobials
DEFB112	defensin beta 112	6	Antimicrobials
DEFB110	defensin beta 110	6	Antimicrobials
TMSB15B	thymosin beta 15B	X	Antimicrobials
DEFB133	defensin beta 133	6	Antimicrobials
S100Z	S100 calcium binding protein Z	5	Antimicrobials
MAVS	mitochondrial antiviral signaling protein	20	Antimicrobials
TMSB4XP8	TMSB4X pseudogene 8	4	Antimicrobials
S100A14	S100 calcium binding protein A14	1	Antimicrobials
LCN10	lipocalin 10	9	Antimicrobials
S100A16	S100 calcium binding protein A16	1	Antimicrobials
DEFB136	defensin beta 136	8	Antimicrobials
DEFB135	defensin beta 135	8	Antimicrobials
DEFB117	defensin beta 117 (pseudogene)	20	Antimicrobials
DEFB110	defensin beta 110	6	Antimicrobials
ZC3HAV1L	zinc finger CCCH-type containing, antiviral 1 like	7	Antimicrobials
S100A7L2	S100 calcium binding protein A7 like 2	1	Antimicrobials
MBL3P	mannose-binding lectin family member 3, pseudogene	10	Antimicrobials
DEFB4B	defensin beta 4B	8	Antimicrobials
BPIFB4	BPI fold containing family B member 4	20	Antimicrobials
IFNAR1	interferon alpha and beta receptor subunit 1	21	Antimicrobials
AZU1	azurocidin 1	19	Antimicrobials
DEFB131B	defensin beta 131B	11	Antimicrobials
DEFA1A3	defensin alpha 1 and alpha 3, variable copy number locus	8	Antimicrobials
LCN1P1	lipocalin 1 pseudogene 1	9	Antimicrobials
S100G	S100 calcium binding protein G	X	Antimicrobials
DEFA7P	defensin alpha 7, pseudogene	8	Antimicrobials
DEFB130B	defensin beta 130B	8	Antimicrobials
DEFB108F	defensin beta 108F (pseudogene)	4	Antimicrobials
DEFB131C	defensin beta 131C (pseudogene)	8	Antimicrobials
TCHHL1	trichohyalin like 1	1	Antimicrobials
TINAGL1	tubulointerstitial nephritis antigen like 1	1	Antimicrobials
IFNGR1	interferon gamma receptor 1	6	Antimicrobials
SLC22A17	solute carrier family 22 member 17	14	Antimicrobials
WFIKKN1	WAP, follistatin/kazal, immunoglobulin, kunitz and netrin domain containing 1	16	Antimicrobials
WFDC2	WAP four-disulfide core domain 2	20	Antimicrobials
IL6	interleukin 6	7	Antimicrobials
UMODL1	uromodulin like 1	21	Antimicrobials
TGFB1	transforming growth factor beta 1	19	Antimicrobials
PF4V1	platelet factor 4 variant 1	4	Antimicrobials
MMP9	matrix metallopeptidase 9	20	Antimicrobials
ANOS1	anosmin 1	X	Antimicrobials
TLR4	toll like receptor 4	9	Antimicrobials
IFNG	interferon gamma	12	Antimicrobials
SPAG11B	sperm associated antigen 11B	8	Antimicrobials
A2M	alpha-2-macroglobulin	12	Antimicrobials
CTSL	cathepsin L	9	Antimicrobials
NFKB1	nuclear factor kappa B subunit 1	4	Antimicrobials
APOBEC3G	apolipoprotein B mRNA editing enzyme catalytic subunit 3G	22	Antimicrobials
FABP6	fatty acid binding protein 6	5	Antimicrobials
NOD2	nucleotide binding oligomerization domain containing 2	16	Antimicrobials
MBL2	mannose binding lectin 2	10	Antimicrobials
SFTPA1	surfactant protein A1	10	Antimicrobials
RBP1	retinol binding protein 1	3	Antimicrobials
TLR2	toll like receptor 2	4	Antimicrobials
SLC40A1	solute carrier family 40 member 1	2	Antimicrobials
PLAU	plasminogen activator, urokinase	10	Antimicrobials
IL1B	interleukin 1 beta	2	Antimicrobials
PAEP	progestagen associated endometrial protein	9	Antimicrobials
HJV	hemojuvelin BMP co-receptor	1	Antimicrobials
MUC5AC	mucin 5AC, oligomeric mucus/gel-forming	11	Antimicrobials
CTSS	cathepsin S	1	Antimicrobials
OBP2A	odorant binding protein 2A	9	Antimicrobials
PLTP	phospholipid transfer protein	20	Antimicrobials
MX1	MX dynamin like GTPase 1	21	Antimicrobials
DDX58	DExD/H-box helicase 58	9	Antimicrobials
IFNL1	interferon lambda 1	19	Antimicrobials
IRF3	interferon regulatory factor 3	19	Antimicrobials
SFTPA2	surfactant protein A2	10	Antimicrobials
LPA	lipoprotein(a)	6	Antimicrobials
LBP	lipopolysaccharide binding protein	20	Antimicrobials
RBP4	retinol binding protein 4	10	Antimicrobials
SFTPA1	surfactant protein A1	10	Antimicrobials
NOX4	NADPH oxidase 4	11	Antimicrobials
LTF	lactotransferrin	3	Antimicrobials
IFNB1	interferon beta 1	9	Antimicrobials
RBP5	retinol binding protein 5	12	Antimicrobials
FABP7	fatty acid binding protein 7	6	Antimicrobials
FABP5	fatty acid binding protein 5	8	Antimicrobials
FABP3	fatty acid binding protein 3	1	Antimicrobials
FABP2	fatty acid binding protein 2	4	Antimicrobials
FABP4	fatty acid binding protein 4	8	Antimicrobials
R3HDML	R3H domain containing like	20	Antimicrobials
BPIFA3	BPI fold containing family A member 3	20	Antimicrobials
BPIFB1	BPI fold containing family B member 1	20	Antimicrobials
OASL	2'-5'-oligoadenylate synthetase like	12	Antimicrobials
CRABP2	cellular retinoic acid binding protein 2	1	Antimicrobials
CRABP1	cellular retinoic acid binding protein 1	15	Antimicrobials
RBP7	retinol binding protein 7	1	Antimicrobials
DUOX1	dual oxidase 1	15	Antimicrobials
OBP2B	odorant binding protein 2B	9	Antimicrobials
RBP2	retinol binding protein 2	3	Antimicrobials
LCN15	lipocalin 15	9	Antimicrobials
CETP	cholesteryl ester transfer protein	16	Antimicrobials
FABP12	fatty acid binding protein 12	8	Antimicrobials
FABP9	fatty acid binding protein 9	8	Antimicrobials
BPIFA1	BPI fold containing family A member 1	20	Antimicrobials
LCNL1	lipocalin like 1	9	Antimicrobials
C8G	complement C8 gamma chain	9	Antimicrobials
SPAG11A	sperm associated antigen 11A	8	Antimicrobials
PI15	peptidase inhibitor 15	8	Antimicrobials
NOX1	NADPH oxidase 1	X	Antimicrobials
PMP2	peripheral myelin protein 2	8	Antimicrobials
APOD	apolipoprotein D	3	Antimicrobials
ORM2	orosomucoid 2	9	Antimicrobials
ORM1	orosomucoid 1	9	Antimicrobials
TNF	tumor necrosis factor	6	Antimicrobials
CTSG	cathepsin G	14	Antimicrobials
PRTN3	proteinase 3	19	Antimicrobials
MAPK1	mitogen-activated protein kinase 1	22	Antimicrobials
PML	PML nuclear body scaffold	15	Antimicrobials
AEN	apoptosis enhancing nuclease	15	Antimicrobials
CYBB	cytochrome b-245 beta chain	X	Antimicrobials
BPIFA2	BPI fold containing family A member 2	20	Antimicrobials
ISG20	interferon stimulated exonuclease gene 20	15	Antimicrobials
BCL3	BCL3 transcription coactivator	19	Antimicrobials
ISG20L2	interferon stimulated exonuclease gene 20 like 2	1	Antimicrobials
NOX5	NADPH oxidase 5	15	Antimicrobials
NOX3	NADPH oxidase 3	6	Antimicrobials
DUOX2	dual oxidase 2	15	Antimicrobials
TLR3	toll like receptor 3	4	Antimicrobials
TFRC	transferrin receptor	3	Antimicrobials
IFIH1	interferon induced with helicase C domain 1	2	Antimicrobials
LRP1	LDL receptor related protein 1	12	Antimicrobials
TRIM5	tripartite motif containing 5	11	Antimicrobials
IDO1	indoleamine 2,3-dioxygenase 1	8	Antimicrobials
GDF15	growth differentiation factor 15	19	Antimicrobials
NEDD4	NEDD4 E3 ubiquitin protein ligase	15	Antimicrobials
ADIPOQ	adiponectin, C1Q and collagen domain containing	3	Antimicrobials
STAT3	signal transducer and activator of transcription 3	17	Antimicrobials
STAT1	signal transducer and activator of transcription 1	2	Antimicrobials
IFNL2	interferon lambda 2	19	Antimicrobials
SOCS3	suppressor of cytokine signaling 3	17	Antimicrobials
SEMG1	semenogelin 1	20	Antimicrobials
TNFSF10	TNF superfamily member 10	3	Antimicrobials
CCL20	C-C motif chemokine ligand 20	2	Antimicrobials
SOCS1	suppressor of cytokine signaling 1	16	Antimicrobials
RNASEL	ribonuclease L	1	Antimicrobials
IRF1	interferon regulatory factor 1	5	Antimicrobials
IL15	interleukin 15	4	Antimicrobials
APOBEC3F	apolipoprotein B mRNA editing enzyme catalytic subunit 3F	22	Antimicrobials
PLAAT4	phospholipase A and acyltransferase 4	11	Antimicrobials
CHIT1	chitinase 1	1	Antimicrobials
IFNA1	interferon alpha 1	9	Antimicrobials
CD40	CD40 molecule	20	Antimicrobials
TLR7	toll like receptor 7	X	Antimicrobials
PPIA	peptidylprolyl isomerase A	7	Antimicrobials
HFE	homeostatic iron regulator	6	Antimicrobials
ZYX	zyxin	7	Antimicrobials
NLRX1	NLR family member X1	11	Antimicrobials
PGC	progastricsin	6	Antimicrobials
VEGFA	vascular endothelial growth factor A	6	Antimicrobials
IKBKE	inhibitor of nuclear factor kappa B kinase subunit epsilon	1	Antimicrobials
ISG15	ISG15 ubiquitin like modifier	1	Antimicrobials
DHX58	DExH-box helicase 58	17	Antimicrobials
TNFAIP3	TNF alpha induced protein 3	6	Antimicrobials
TFR2	transferrin receptor 2	7	Antimicrobials
FCN2	ficolin 2	9	Antimicrobials
MUC4	mucin 4, cell surface associated	3	Antimicrobials
F2R	coagulation factor II thrombin receptor	5	Antimicrobials
ELN	elastin	7	Antimicrobials
IL27	interleukin 27	16	Antimicrobials
MAPT	microtubule associated protein tau	17	Antimicrobials
LYZ	lysozyme	12	Antimicrobials
CCL5	C-C motif chemokine ligand 5	17	Antimicrobials
LEP	leptin	7	Antimicrobials
CYLD	CYLD lysine 63 deubiquitinase	16	Antimicrobials
KLKB1	kallikrein B1	4	Antimicrobials
CST4	cystatin S	20	Antimicrobials
CSRP1	cysteine and glycine rich protein 1	1	Antimicrobials
MAPK14	mitogen-activated protein kinase 14	6	Antimicrobials
JUN	Jun proto-oncogene, AP-1 transcription factor subunit	1	Antimicrobials
ITGAV	integrin subunit alpha V	2	Antimicrobials
IRF5	interferon regulatory factor 5	7	Antimicrobials
CCR6	C-C motif chemokine receptor 6	6	Antimicrobials
IL12B	interleukin 12B	5	Antimicrobials
TLR8	toll like receptor 8	X	Antimicrobials
GNLY	granulysin	2	Antimicrobials
CD81	CD81 molecule	11	Antimicrobials
EIF2AK2	eukaryotic translation initiation factor 2 alpha kinase 2	2	Antimicrobials
APOM	apolipoprotein M	6	Antimicrobials
CACYBP	calcyclin binding protein	1	Antimicrobials
NOD1	nucleotide binding oligomerization domain containing 1	7	Antimicrobials
MAPK8	mitogen-activated protein kinase 8	10	Antimicrobials
MAPK3	mitogen-activated protein kinase 3	16	Antimicrobials
BST2	bone marrow stromal cell antigen 2	19	Antimicrobials
BPHL	biphenyl hydrolase like	6	Antimicrobials
PLA2G2A	phospholipase A2 group IIA	1	Antimicrobials
GRN	granulin precursor	17	Antimicrobials
NEWENTRY	-	-	Antimicrobials
PDGFRA	platelet derived growth factor receptor alpha	4	Antimicrobials
GNAI1	G protein subunit alpha i1	7	Antimicrobials
WNT5A	Wnt family member 5A	3	Antimicrobials
FURIN	furin, paired basic amino acid cleaving enzyme	15	Antimicrobials
ADAR	adenosine deaminase RNA specific	1	Antimicrobials
TYK2	tyrosine kinase 2	19	Antimicrobials
NOS2	nitric oxide synthase 2	17	Antimicrobials
TRAF3	TNF receptor associated factor 3	14	Antimicrobials
TPT1	tumor protein, translationally-controlled 1	13	Antimicrobials
TPM2	tropomyosin 2	9	Antimicrobials
NEO1	neogenin 1	15	Antimicrobials
AHNAK	AHNAK nucleoprotein	11	Antimicrobials
TLR1	toll like receptor 1	4	Antimicrobials
TK2	thymidine kinase 2	16	Antimicrobials
PRDX2	peroxiredoxin 2	19	Antimicrobials
MX2	MX dynamin like GTPase 2	21	Antimicrobials
FGF2	fibroblast growth factor 2	4	Antimicrobials
FGA	fibrinogen alpha chain	4	Antimicrobials
TCF7L2	transcription factor 7 like 2	10	Antimicrobials
F2RL1	F2R like trypsin receptor 1	5	Antimicrobials
TKFC	triokinase and FMN cyclase	11	Antimicrobials
MSR1	macrophage scavenger receptor 1	8	Antimicrobials
NFKBIZ	NFKB inhibitor zeta	3	Antimicrobials
LMBR1	limb development membrane protein 1	7	Antimicrobials
EPPIN	epididymal peptidase inhibitor	20	Antimicrobials
SRC	SRC proto-oncogene, non-receptor tyrosine kinase	20	Antimicrobials
MPO	myeloperoxidase	17	Antimicrobials
ELAVL1	ELAV like RNA binding protein 1	19	Antimicrobials
ROBO3	roundabout guidance receptor 3	11	Antimicrobials
SP1	Sp1 transcription factor	12	Antimicrobials
SOD1	superoxide dismutase 1	21	Antimicrobials
PDF	peptide deformylase, mitochondrial	16	Antimicrobials
DLL4	delta like canonical Notch ligand 4	15	Antimicrobials
ECD	ecdysoneless cell cycle regulator	10	Antimicrobials
SLC11A1	solute carrier family 11 member 1	2	Antimicrobials
DMBT1	deleted in malignant brain tumors 1	10	Antimicrobials
STING1	stimulator of interferon response cGAMP interactor 1	5	Antimicrobials
SKIV2L	Ski2 like RNA helicase	6	Antimicrobials
SEMG2	semenogelin 2	20	Antimicrobials
LTA	lymphotoxin alpha	6	Antimicrobials
DES	desmin	2	Antimicrobials
DCK	deoxycytidine kinase	4	Antimicrobials
DAXX	death domain associated protein	6	Antimicrobials
TNFRSF10A	TNF receptor superfamily member 10a	8	Antimicrobials
TNFRSF10B	TNF receptor superfamily member 10b	8	Antimicrobials
EED	embryonic ectoderm development	11	Antimicrobials
CCL4	C-C motif chemokine ligand 4	17	Antimicrobials
LIMS1	LIM zinc finger domain containing 1	2	Antimicrobials
LALBA	lactalbumin alpha	12	Antimicrobials
APOBEC3H	apolipoprotein B mRNA editing enzyme catalytic subunit 3H	22	Antimicrobials
TMPRSS6	transmembrane serine protease 6	22	Antimicrobials
SPINK5	serine peptidase inhibitor Kazal type 5	5	Antimicrobials
MARCO	macrophage receptor with collagenous structure	2	Antimicrobials
BECN1	beclin 1	17	Antimicrobials
TNFSF11	TNF superfamily member 11	13	Antimicrobials
KNG1	kininogen 1	3	Antimicrobials
CSK	C-terminal Src kinase	15	Antimicrobials
KLRK1	killer cell lectin like receptor K1	12	Antimicrobials
KCNH2	potassium voltage-gated channel subfamily H member 2	7	Antimicrobials
JUND	JunD proto-oncogene, AP-1 transcription factor subunit	19	Antimicrobials
JAK1	Janus kinase 1	1	Antimicrobials
CREB1	cAMP responsive element binding protein 1	2	Antimicrobials
CLDN4	claudin 4	7	Antimicrobials
CCL28	C-C motif chemokine ligand 28	5	Antimicrobials
RNASE3	ribonuclease A family member 3	14	Antimicrobials
RN7SL1	RNA component of signal recognition particle 7SL1	14	Antimicrobials
IRF7	interferon regulatory factor 7	11	Antimicrobials
IREB2	iron responsive element binding protein 2	15	Antimicrobials
ILK	integrin linked kinase	11	Antimicrobials
IL18	interleukin 18	11	Antimicrobials
IL17A	interleukin 17A	6	Antimicrobials
LTB4R	leukotriene B4 receptor	14	Antimicrobials
APOBEC3A	apolipoprotein B mRNA editing enzyme catalytic subunit 3A	22	Antimicrobials
MASP2	mannan binding lectin serine peptidase 2	1	Antimicrobials
TRIM27	tripartite motif containing 27	6	Antimicrobials
RELA	RELA proto-oncogene, NF-kB subunit	11	Antimicrobials
IL7R	interleukin 7 receptor	5	Antimicrobials
IL1A	interleukin 1 alpha	2	Antimicrobials
PTX3	pentraxin 3	3	Antimicrobials
IFNAR2	interferon alpha and beta receptor subunit 2	21	Antimicrobials
IFN1@	-	9	Antimicrobials
SYTL1	synaptotagmin like 1	1	Antimicrobials
APOBEC3C	apolipoprotein B mRNA editing enzyme catalytic subunit 3C	22	Antimicrobials
DDX17	DEAD-box helicase 17	22	Antimicrobials
PTGS2	prostaglandin-endoperoxide synthase 2	1	Antimicrobials
HTR1A	5-hydroxytryptamine receptor 1A	5	Antimicrobials
SEPTIN7	septin 7	7	Antimicrobials
CD40LG	CD40 ligand	X	Antimicrobials
CD14	CD14 molecule	5	Antimicrobials
CD8A	CD8a molecule	2	Antimicrobials
CD4	CD4 molecule	12	Antimicrobials
MASP1	mannan binding lectin serine peptidase 1	3	Antimicrobials
PROC	protein C, inactivator of coagulation factors Va and VIIIa	2	Antimicrobials
MAP2K2	mitogen-activated protein kinase kinase 2	19	Antimicrobials
MAP2K1	mitogen-activated protein kinase kinase 1	15	Antimicrobials
HRG	histidine rich glycoprotein	3	Antimicrobials
NDRG1	N-myc downstream regulated 1	8	Antimicrobials
IRF9	interferon regulatory factor 9	14	Antimicrobials
TRIM22	tripartite motif containing 22	11	Antimicrobials
LANCL1	LanC like 1	2	Antimicrobials
PPP4C	protein phosphatase 4 catalytic subunit	16	Antimicrobials
HMOX1	heme oxygenase 1	22	Antimicrobials
HMGB1	high mobility group box 1	13	Antimicrobials
HLA-B	major histocompatibility complex, class I, B	6	Antimicrobials
RNASE7	ribonuclease A family member 7	14	Antimicrobials
ABCC4	ATP binding cassette subfamily C member 4	13	Antimicrobials
HGF	hepatocyte growth factor	7	Antimicrobials
HDAC1	histone deacetylase 1	1	Antimicrobials
IFNLR1	interferon lambda receptor 1	1	Antimicrobials
PLSCR1	phospholipid scramblase 1	3	Antimicrobials
B2M	beta-2-microglobulin	15	Antimicrobials
BACH2	BTB domain and CNC homolog 2	6	Antimicrobials
TANK	TRAF family member associated NFKB activator	2	Antimicrobials
PIK3CG	phosphatidylinositol-4,5-bisphosphate 3-kinase catalytic subunit gamma	7	Antimicrobials
ARRB1	arrestin beta 1	11	Antimicrobials
RSAD2	radical S-adenosyl methionine domain containing 2	2	Antimicrobials
STAB2	stabilin 2	12	Antimicrobials
TBK1	TANK binding kinase 1	12	Antimicrobials
PDYN	prodynorphin	20	Antimicrobials
PDGFRB	platelet derived growth factor receptor beta	5	Antimicrobials
PDCD1	programmed cell death 1	2	Antimicrobials
PCSK2	proprotein convertase subtilisin/kexin type 2	20	Antimicrobials
PCSK1	proprotein convertase subtilisin/kexin type 1	5	Antimicrobials
ARG2	arginase 2	14	Antimicrobials
AQP9	aquaporin 9	15	Antimicrobials
FASLG	Fas ligand	1	Antimicrobials
APOH	apolipoprotein H	17	Antimicrobials
BIRC5	baculoviral IAP repeat containing 5	17	Antimicrobials
ANXA6	annexin A6	5	Antimicrobials
IL22	interleukin 22	12	Antimicrobials
VTN	vitronectin	17	Antimicrobials
VIM	vimentin	10	Antimicrobials
VCAM1	vascular cell adhesion molecule 1	1	Antimicrobials
PRDX1	peroxiredoxin 1	1	Antimicrobials
GFAP	glial fibrillary acidic protein	17	Antimicrobials
GBP2	guanylate binding protein 2	1	Antimicrobials
ALB	albumin	4	Antimicrobials
SLC29A3	solute carrier family 29 member 3	10	Antimicrobials
OAS1	2'-5'-oligoadenylate synthetase 1	12	Antimicrobials
AGER	advanced glycosylation end-product specific receptor	6	Antimicrobials
UNC93B1	unc-93 homolog B1, TLR signaling regulator	11	Antimicrobials
TNFSF4	TNF superfamily member 4	1	Antimicrobials
NOS1	nitric oxide synthase 1	12	Antimicrobials
ACTG1	actin gamma 1	17	Antimicrobials
ACTA1	actin alpha 1, skeletal muscle	1	Antimicrobials
ACO1	aconitase 1	9	Antimicrobials
SERPINA3	serpin family A member 3	14	Antimicrobials
CXCR1	C-X-C motif chemokine receptor 1	2	Antimicrobials
CCL15	C-C motif chemokine ligand 15	17	Antimicrobials
CCL14	C-C motif chemokine ligand 14	17	Antimicrobials
CCL4	C-C motif chemokine ligand 4	17	Antimicrobials
CCL16	C-C motif chemokine ligand 16	17	Antimicrobials
CCL19	C-C motif chemokine ligand 19	9	Antimicrobials
CCL13	C-C motif chemokine ligand 13	17	Antimicrobials
CCL18	C-C motif chemokine ligand 18	17	Antimicrobials
CCL17	C-C motif chemokine ligand 17	16	Antimicrobials
CCL26	C-C motif chemokine ligand 26	7	Antimicrobials
CCL22	C-C motif chemokine ligand 22	16	Antimicrobials
CCR3	C-C motif chemokine receptor 3	3	Antimicrobials
CCL28	C-C motif chemokine ligand 28	5	Antimicrobials
CCL4L1	C-C motif chemokine ligand 4 like 1	17	Antimicrobials
ACKR2	atypical chemokine receptor 2	3	Antimicrobials
CCR7	C-C motif chemokine receptor 7	17	Antimicrobials
CCL27	C-C motif chemokine ligand 27	9	Antimicrobials
CCR8	C-C motif chemokine receptor 8	3	Antimicrobials
ACKR4	atypical chemokine receptor 4	3	Antimicrobials
CCR10	C-C motif chemokine receptor 10	17	Antimicrobials
CCL2	C-C motif chemokine ligand 2	17	Antimicrobials
CCL21	C-C motif chemokine ligand 21	9	Antimicrobials
CCL7	C-C motif chemokine ligand 7	17	Antimicrobials
CCL5	C-C motif chemokine ligand 5	17	Antimicrobials
CCL3	C-C motif chemokine ligand 3	17	Antimicrobials
CCL20	C-C motif chemokine ligand 20	2	Antimicrobials
CCL11	C-C motif chemokine ligand 11	17	Antimicrobials
CCR5	C-C motif chemokine receptor 5	3	Antimicrobials
CCL23	C-C motif chemokine ligand 23	17	Antimicrobials
CCL25	C-C motif chemokine ligand 25	19	Antimicrobials
CCL1	C-C motif chemokine ligand 1	17	Antimicrobials
CCL3L3	C-C motif chemokine ligand 3 like 3	17	Antimicrobials
CCL4L2	C-C motif chemokine ligand 4 like 2	17	Antimicrobials
CXCL12	C-X-C motif chemokine ligand 12	10	Antimicrobials
XCL1	X-C motif chemokine ligand 1	1	Antimicrobials
CCL8	C-C motif chemokine ligand 8	17	Antimicrobials
CCL3L1	C-C motif chemokine ligand 3 like 1	17	Antimicrobials
CCR1	C-C motif chemokine receptor 1	3	Antimicrobials
CCL24	C-C motif chemokine ligand 24	7	Antimicrobials
XCL2	X-C motif chemokine ligand 2	1	Antimicrobials
CXCL1	C-X-C motif chemokine ligand 1	4	Antimicrobials
CXCL10	C-X-C motif chemokine ligand 10	4	Antimicrobials
CXCR4	C-X-C motif chemokine receptor 4	2	Antimicrobials
CXCL2	C-X-C motif chemokine ligand 2	4	Antimicrobials
CXCR6	C-X-C motif chemokine receptor 6	3	Antimicrobials
CCR4	C-C motif chemokine receptor 4	3	Antimicrobials
CXCL11	C-X-C motif chemokine ligand 11	4	Antimicrobials
TAFA5	TAFA chemokine like family member 5	22	Antimicrobials
TAFA3	TAFA chemokine like family member 3	1	Antimicrobials
TAFA4	TAFA chemokine like family member 4	3	Antimicrobials
TAFA1	TAFA chemokine like family member 1	3	Antimicrobials
TAFA2	TAFA chemokine like family member 2	12	Antimicrobials
CCL15-CCL14	CCL15-CCL14 readthrough (NMD candidate)	17	Antimicrobials
IL6	interleukin 6	7	Antimicrobials
TNF	tumor necrosis factor	6	Antimicrobials
IL1B	interleukin 1 beta	2	Antimicrobials
IL18	interleukin 18	11	Antimicrobials
PTK2B	protein tyrosine kinase 2 beta	8	Antimicrobials
VEGFA	vascular endothelial growth factor A	6	Antimicrobials
IL4	interleukin 4	5	Antimicrobials
CDH1	cadherin 1	16	Antimicrobials
CD40	CD40 molecule	20	Antimicrobials
DEFB103B	defensin beta 103B	8	Antimicrobials
F2RL1	F2R like trypsin receptor 1	5	Antimicrobials
MMP9	matrix metallopeptidase 9	20	Antimicrobials
LTBP1	latent transforming growth factor beta binding protein 1	2	Antimicrobials
DEFB4A	defensin beta 4A	8	Antimicrobials
TNFSF10	TNF superfamily member 10	3	Antimicrobials
IL13	interleukin 13	5	Antimicrobials
IL10	interleukin 10	1	Antimicrobials
IL2	interleukin 2	4	Antimicrobials
PPARG	peroxisome proliferator activated receptor gamma	3	Antimicrobials
FGR	FGR proto-oncogene, Src family tyrosine kinase	1	Antimicrobials
MIF	macrophage migration inhibitory factor	22	Antimicrobials
CRP	C-reactive protein	1	Antimicrobials
JAK2	Janus kinase 2	9	Antimicrobials
IL1A	interleukin 1 alpha	2	Antimicrobials
PTK2	protein tyrosine kinase 2	8	Antimicrobials
PTGDR	prostaglandin D2 receptor	14	Antimicrobials
CD86	CD86 molecule	3	Antimicrobials
HCK	HCK proto-oncogene, Src family tyrosine kinase	20	Antimicrobials
ARRB1	arrestin beta 1	11	Antimicrobials
GNAI1	G protein subunit alpha i1	7	Antimicrobials
VDR	vitamin D receptor	12	Antimicrobials
OLR1	oxidized low density lipoprotein receptor 1	12	Antimicrobials
GRK2	G protein-coupled receptor kinase 2	11	Antimicrobials
TXK	TXK tyrosine kinase	4	Antimicrobials
RNASE2	ribonuclease A family member 2	14	Antimicrobials
CD79A	CD79a molecule	19	BCRSignalingPathway
CD79B	CD79b molecule	17	BCRSignalingPathway
LYN	LYN proto-oncogene, Src family tyrosine kinase	8	BCRSignalingPathway
SYK	spleen associated tyrosine kinase	9	BCRSignalingPathway
BTK	Bruton tyrosine kinase	X	BCRSignalingPathway
BLNK	B cell linker	10	BCRSignalingPathway
VAV3	vav guanine nucleotide exchange factor 3	1	BCRSignalingPathway
VAV1	vav guanine nucleotide exchange factor 1	19	BCRSignalingPathway
VAV2	vav guanine nucleotide exchange factor 2	9	BCRSignalingPathway
RAC1	Rac family small GTPase 1	7	BCRSignalingPathway
RAC2	Rac family small GTPase 2	22	BCRSignalingPathway
RAC3	Rac family small GTPase 3	17	BCRSignalingPathway
PPP3CA	protein phosphatase 3 catalytic subunit alpha	4	BCRSignalingPathway
PPP3CB	protein phosphatase 3 catalytic subunit beta	10	BCRSignalingPathway
PPP3CC	protein phosphatase 3 catalytic subunit gamma	8	BCRSignalingPathway
CHP1	calcineurin like EF-hand protein 1	15	BCRSignalingPathway
PPP3R1	protein phosphatase 3 regulatory subunit B, alpha	2	BCRSignalingPathway
PPP3R2	protein phosphatase 3 regulatory subunit B, beta	9	BCRSignalingPathway
CHP2	calcineurin like EF-hand protein 2	16	BCRSignalingPathway
NFAT5	nuclear factor of activated T cells 5	16	BCRSignalingPathway
NFATC1	nuclear factor of activated T cells 1	18	BCRSignalingPathway
NFATC2	nuclear factor of activated T cells 2	20	BCRSignalingPathway
NFATC3	nuclear factor of activated T cells 3	16	BCRSignalingPathway
NFATC4	nuclear factor of activated T cells 4	14	BCRSignalingPathway
HRAS	HRas proto-oncogene, GTPase	11	BCRSignalingPathway
KRAS	KRAS proto-oncogene, GTPase	12	BCRSignalingPathway
NRAS	NRAS proto-oncogene, GTPase	1	BCRSignalingPathway
FOS	Fos proto-oncogene, AP-1 transcription factor subunit	14	BCRSignalingPathway
JUN	Jun proto-oncogene, AP-1 transcription factor subunit	1	BCRSignalingPathway
CARD11	caspase recruitment domain family member 11	7	BCRSignalingPathway
BCL10	BCL10 immune signaling adaptor	1	BCRSignalingPathway
MALT1	MALT1 paracaspase	18	BCRSignalingPathway
CHUK	component of inhibitor of nuclear factor kappa B kinase complex	10	BCRSignalingPathway
IKBKB	inhibitor of nuclear factor kappa B kinase subunit beta	8	BCRSignalingPathway
IKBKG	inhibitor of nuclear factor kappa B kinase regulatory subunit gamma	X	BCRSignalingPathway
NFKB1	nuclear factor kappa B subunit 1	4	BCRSignalingPathway
RELA	RELA proto-oncogene, NF-kB subunit	11	BCRSignalingPathway
NFKBIA	NFKB inhibitor alpha	14	BCRSignalingPathway
NFKBIB	NFKB inhibitor beta	19	BCRSignalingPathway
NFKBIE	NFKB inhibitor epsilon	6	BCRSignalingPathway
CD81	CD81 molecule	11	BCRSignalingPathway
CD19	CD19 molecule	16	BCRSignalingPathway
CR2	complement C3d receptor 2	1	BCRSignalingPathway
PIK3R5	phosphoinositide-3-kinase regulatory subunit 5	17	BCRSignalingPathway
PIK3R1	phosphoinositide-3-kinase regulatory subunit 1	5	BCRSignalingPathway
PIK3R2	phosphoinositide-3-kinase regulatory subunit 2	19	BCRSignalingPathway
PIK3R3	phosphoinositide-3-kinase regulatory subunit 3	1	BCRSignalingPathway
PIK3CA	phosphatidylinositol-4,5-bisphosphate 3-kinase catalytic subunit alpha	3	BCRSignalingPathway
PIK3CB	phosphatidylinositol-4,5-bisphosphate 3-kinase catalytic subunit beta	3	BCRSignalingPathway
PIK3CD	phosphatidylinositol-4,5-bisphosphate 3-kinase catalytic subunit delta	1	BCRSignalingPathway
PIK3CG	phosphatidylinositol-4,5-bisphosphate 3-kinase catalytic subunit gamma	7	BCRSignalingPathway
AKT3	AKT serine/threonine kinase 3	1	BCRSignalingPathway
AKT1	AKT serine/threonine kinase 1	14	BCRSignalingPathway
AKT2	AKT serine/threonine kinase 2	19	BCRSignalingPathway
GSK3B	glycogen synthase kinase 3 beta	3	BCRSignalingPathway
INPP5D	inositol polyphosphate-5-phosphatase D	2	BCRSignalingPathway
CD22	CD22 molecule	19	BCRSignalingPathway
CD72	CD72 molecule	9	BCRSignalingPathway
PTPN6	protein tyrosine phosphatase non-receptor type 6	12	BCRSignalingPathway
LILRB3	leukocyte immunoglobulin like receptor B3	19	BCRSignalingPathway
FCGR2B	Fc fragment of IgG receptor IIb	1	BCRSignalingPathway
RASGRP3	RAS guanyl releasing protein 3	2	BCRSignalingPathway
PLCG2	phospholipase C gamma 2	16	BCRSignalingPathway
PRKCB	protein kinase C beta	16	BCRSignalingPathway
IFITM1	interferon induced transmembrane protein 1	11	BCRSignalingPathway
IGH	immunoglobulin heavy locus	14	BCRSignalingPathway
IGHA1	immunoglobulin heavy constant alpha 1	14	BCRSignalingPathway
IGHA2	immunoglobulin heavy constant alpha 2 (A2m marker)	14	BCRSignalingPathway
IGHD	immunoglobulin heavy constant delta	14	BCRSignalingPathway
IGHD1-1	immunoglobulin heavy diversity 1-1	14	BCRSignalingPathway
IGHD1-14	immunoglobulin heavy diversity 1-14 (non-functional)	14	BCRSignalingPathway
IGHD1-20	immunoglobulin heavy diversity 1-20	14	BCRSignalingPathway
IGHD1-26	immunoglobulin heavy diversity 1-26	14	BCRSignalingPathway
IGHD1-7	immunoglobulin heavy diversity 1-7	14	BCRSignalingPathway
IGHD2-15	immunoglobulin heavy diversity 2-15	14	BCRSignalingPathway
IGHD2-2	immunoglobulin heavy diversity 2-2	14	BCRSignalingPathway
IGHD2-21	immunoglobulin heavy diversity 2-21	14	BCRSignalingPathway
IGHD2-8	immunoglobulin heavy diversity 2-8	14	BCRSignalingPathway
IGHD3-10	immunoglobulin heavy diversity 3-10	14	BCRSignalingPathway
IGHD3-16	immunoglobulin heavy diversity 3-16	14	BCRSignalingPathway
IGHD3-22	immunoglobulin heavy diversity 3-22	14	BCRSignalingPathway
IGHD3-3	immunoglobulin heavy diversity 3-3	14	BCRSignalingPathway
IGHD3-9	immunoglobulin heavy diversity 3-9	14	BCRSignalingPathway
IGHD4-11	immunoglobulin heavy diversity 4-11 (non-functional)	14	BCRSignalingPathway
IGHD4-17	immunoglobulin heavy diversity 4-17	14	BCRSignalingPathway
IGHD4-23	immunoglobulin heavy diversity 4-23 (non-functional)	14	BCRSignalingPathway
IGHD4-4	immunoglobulin heavy diversity 4-4	14	BCRSignalingPathway
IGHD5-12	immunoglobulin heavy diversity 5-12	14	BCRSignalingPathway
IGHD5-18	immunoglobulin heavy diversity 5-18	14	BCRSignalingPathway
IGHD5-24	immunoglobulin heavy diversity 5-24 (non-functional)	14	BCRSignalingPathway
IGHD5-5	immunoglobulin heavy diversity 5-5	14	BCRSignalingPathway
IGHD6-13	immunoglobulin heavy diversity 6-13	14	BCRSignalingPathway
IGHD6-19	immunoglobulin heavy diversity 6-19	14	BCRSignalingPathway
IGHD6-25	immunoglobulin heavy diversity 6-25	14	BCRSignalingPathway
IGHD6-6	immunoglobulin heavy diversity 6-6	14	BCRSignalingPathway
IGHD7-27	immunoglobulin heavy diversity 7-27	14	BCRSignalingPathway
IGHE	immunoglobulin heavy constant epsilon	14	BCRSignalingPathway
IGHG1	immunoglobulin heavy constant gamma 1 (G1m marker)	14	BCRSignalingPathway
IGHG2	immunoglobulin heavy constant gamma 2 (G2m marker)	14	BCRSignalingPathway
IGHG3	immunoglobulin heavy constant gamma 3 (G3m marker)	14	BCRSignalingPathway
IGHG4	immunoglobulin heavy constant gamma 4 (G4m marker)	14	BCRSignalingPathway
IGHJ1	immunoglobulin heavy joining 1	14	BCRSignalingPathway
IGHJ2	immunoglobulin heavy joining 2	14	BCRSignalingPathway
IGHJ3	immunoglobulin heavy joining 3	14	BCRSignalingPathway
IGHJ4	immunoglobulin heavy joining 4	14	BCRSignalingPathway
IGHJ5	immunoglobulin heavy joining 5	14	BCRSignalingPathway
IGHJ6	immunoglobulin heavy joining 6	14	BCRSignalingPathway
IGHM	immunoglobulin heavy constant mu	14	BCRSignalingPathway
IGH	immunoglobulin heavy locus	14	BCRSignalingPathway
IGHV1-18	immunoglobulin heavy variable 1-18	14	BCRSignalingPathway
IGHV1-2	immunoglobulin heavy variable 1-2	14	BCRSignalingPathway
IGHV1-24	immunoglobulin heavy variable 1-24	14	BCRSignalingPathway
IGHV1-3	immunoglobulin heavy variable 1-3	14	BCRSignalingPathway
IGHV1-45	immunoglobulin heavy variable 1-45	14	BCRSignalingPathway
IGHV1-46	immunoglobulin heavy variable 1-46	14	BCRSignalingPathway
IGHV1-58	immunoglobulin heavy variable 1-58	14	BCRSignalingPathway
IGHV1-69	immunoglobulin heavy variable 1-69	14	BCRSignalingPathway
IGHV1-8	immunoglobulin heavy variable 1-8	14	BCRSignalingPathway
IGHV1-38-4	immunoglobulin heavy variable 1-38-4 (non-functional)	14	BCRSignalingPathway
IGHV1-69-2	immunoglobulin heavy variable 1-69-2	14	BCRSignalingPathway
IGHV2-26	immunoglobulin heavy variable 2-26	14	BCRSignalingPathway
IGHV2-5	immunoglobulin heavy variable 2-5	14	BCRSignalingPathway
IGHV2-70	immunoglobulin heavy variable 2-70	14	BCRSignalingPathway
IGHV3-11	immunoglobulin heavy variable 3-11	14	BCRSignalingPathway
IGHV3-13	immunoglobulin heavy variable 3-13	14	BCRSignalingPathway
IGHV3-15	immunoglobulin heavy variable 3-15	14	BCRSignalingPathway
IGHV3-16	immunoglobulin heavy variable 3-16 (non-functional)	14	BCRSignalingPathway
IGHV3-20	immunoglobulin heavy variable 3-20	14	BCRSignalingPathway
IGHV3-21	immunoglobulin heavy variable 3-21	14	BCRSignalingPathway
IGHV3-23	immunoglobulin heavy variable 3-23	14	BCRSignalingPathway
IGHV3-30	immunoglobulin heavy variable 3-30	14	BCRSignalingPathway
IGHV3-30-3	immunoglobulin heavy variable 3-30-3	14	BCRSignalingPathway
IGHV3-30-5	immunoglobulin heavy variable 3-30-5	14	BCRSignalingPathway
IGHV3-33	immunoglobulin heavy variable 3-33	14	BCRSignalingPathway
IGHV3-35	immunoglobulin heavy variable 3-35 (non-functional)	14	BCRSignalingPathway
IGHV3-38	immunoglobulin heavy variable 3-38 (non-functional)	14	BCRSignalingPathway
IGHV3-43	immunoglobulin heavy variable 3-43	14	BCRSignalingPathway
IGHV3-48	immunoglobulin heavy variable 3-48	14	BCRSignalingPathway
IGHV3-49	immunoglobulin heavy variable 3-49	14	BCRSignalingPathway
IGHV3-53	immunoglobulin heavy variable 3-53	14	BCRSignalingPathway
IGHV3-64	immunoglobulin heavy variable 3-64	14	BCRSignalingPathway
IGHV3-66	immunoglobulin heavy variable 3-66	14	BCRSignalingPathway
IGHV3-7	immunoglobulin heavy variable 3-7	14	BCRSignalingPathway
IGHV3-72	immunoglobulin heavy variable 3-72	14	BCRSignalingPathway
IGHV3-73	immunoglobulin heavy variable 3-73	14	BCRSignalingPathway
IGHV3-74	immunoglobulin heavy variable 3-74	14	BCRSignalingPathway
IGHV3-9	immunoglobulin heavy variable 3-9	14	BCRSignalingPathway
IGHV3-38-3	immunoglobulin heavy variable 3-38-3 (non-functional)	14	BCRSignalingPathway
IGHV3-69-1	immunoglobulin heavy variable 3-69-1 (pseudogene)	14	BCRSignalingPathway
IGHV4-28	immunoglobulin heavy variable 4-28	14	BCRSignalingPathway
IGHV4-30-1	immunoglobulin heavy variable 4-30-1	14	BCRSignalingPathway
IGHV4-30-2	immunoglobulin heavy variable 4-30-2	14	BCRSignalingPathway
IGHV4-30-4	immunoglobulin heavy variable 4-30-4	14	BCRSignalingPathway
IGHV4-31	immunoglobulin heavy variable 4-31	14	BCRSignalingPathway
IGHV4-34	immunoglobulin heavy variable 4-34	14	BCRSignalingPathway
IGHV4-39	immunoglobulin heavy variable 4-39	14	BCRSignalingPathway
IGHV4-4	immunoglobulin heavy variable 4-4	14	BCRSignalingPathway
IGHV4-59	immunoglobulin heavy variable 4-59	14	BCRSignalingPathway
IGHV4-61	immunoglobulin heavy variable 4-61	14	BCRSignalingPathway
IGHV4-38-2	immunoglobulin heavy variable 4-38-2	14	BCRSignalingPathway
IGHV5-51	immunoglobulin heavy variable 5-51	14	BCRSignalingPathway
IGHV5-10-1	immunoglobulin heavy variable 5-10-1	14	BCRSignalingPathway
IGHV6-1	immunoglobulin heavy variable 6-1	14	BCRSignalingPathway
IGHV7-4-1	immunoglobulin heavy variable 7-4-1	14	BCRSignalingPathway
IGHV7-81	immunoglobulin heavy variable 7-81 (non-functional)	14	BCRSignalingPathway
IGK	immunoglobulin kappa locus	2	BCRSignalingPathway
IGKC	immunoglobulin kappa constant	2	BCRSignalingPathway
IGKDEL	immunoglobulin kappa deleting element or like	2	BCRSignalingPathway
IGKJ	-	2	BCRSignalingPathway
IGKJ1	immunoglobulin kappa joining 1	2	BCRSignalingPathway
IGKJ2	immunoglobulin kappa joining 2	2	BCRSignalingPathway
IGKJ3	immunoglobulin kappa joining 3	2	BCRSignalingPathway
IGKJ4	immunoglobulin kappa joining 4	2	BCRSignalingPathway
IGKJ5	immunoglobulin kappa joining 5	2	BCRSignalingPathway
IGKV@	-	2	BCRSignalingPathway
IGKV1-12	immunoglobulin kappa variable 1-12	2	BCRSignalingPathway
IGKV1-13	immunoglobulin kappa variable 1-13	2	BCRSignalingPathway
IGKV1-16	immunoglobulin kappa variable 1-16	2	BCRSignalingPathway
IGKV1-17	immunoglobulin kappa variable 1-17	2	BCRSignalingPathway
IGKV1-27	immunoglobulin kappa variable 1-27	2	BCRSignalingPathway
IGKV1-33	immunoglobulin kappa variable 1-33	2	BCRSignalingPathway
IGKV1-37	immunoglobulin kappa variable 1-37 (non-functional)	2	BCRSignalingPathway
IGKV1-39	immunoglobulin kappa variable 1-39	2	BCRSignalingPathway
IGKV1-5	immunoglobulin kappa variable 1-5	2	BCRSignalingPathway
IGKV1-6	immunoglobulin kappa variable 1-6	2	BCRSignalingPathway
IGKV1-8	immunoglobulin kappa variable 1-8	2	BCRSignalingPathway
IGKV1-9	immunoglobulin kappa variable 1-9	2	BCRSignalingPathway
IGKV1D-12	immunoglobulin kappa variable 1D-12	2	BCRSignalingPathway
IGKV1D-13	immunoglobulin kappa variable 1D-13	2	BCRSignalingPathway
IGKV1D-16	immunoglobulin kappa variable 1D-16	2	BCRSignalingPathway
IGKV1D-17	immunoglobulin kappa variable 1D-17	2	BCRSignalingPathway
IGKV1D-33	immunoglobulin kappa variable 1D-33	2	BCRSignalingPathway
IGKV1D-37	immunoglobulin kappa variable 1D-37 (non-functional)	2	BCRSignalingPathway
IGKV1D-39	immunoglobulin kappa variable 1D-39	2	BCRSignalingPathway
IGKV1D-42	immunoglobulin kappa variable 1D-42 (non-functional)	2	BCRSignalingPathway
IGKV1D-43	immunoglobulin kappa variable 1D-43	2	BCRSignalingPathway
IGKV1D-8	immunoglobulin kappa variable 1D-8	2	BCRSignalingPathway
IGKV2-24	immunoglobulin kappa variable 2-24	2	BCRSignalingPathway
IGKV2-28	immunoglobulin kappa variable 2-28	2	BCRSignalingPathway
IGKV2-30	immunoglobulin kappa variable 2-30	2	BCRSignalingPathway
IGKV2-40	immunoglobulin kappa variable 2-40	2	BCRSignalingPathway
IGKV2D-24	immunoglobulin kappa variable 2D-24 (non-functional)	2	BCRSignalingPathway
IGKV2D-28	immunoglobulin kappa variable 2D-28	2	BCRSignalingPathway
IGKV2D-29	immunoglobulin kappa variable 2D-29	2	BCRSignalingPathway
IGKV2D-30	immunoglobulin kappa variable 2D-30	2	BCRSignalingPathway
IGKV2D-40	immunoglobulin kappa variable 2D-40	2	BCRSignalingPathway
IGKV3-11	immunoglobulin kappa variable 3-11	2	BCRSignalingPathway
IGKV3-15	immunoglobulin kappa variable 3-15	2	BCRSignalingPathway
IGKV3-20	immunoglobulin kappa variable 3-20	2	BCRSignalingPathway
IGKV3-7	immunoglobulin kappa variable 3-7 (non-functional)	2	BCRSignalingPathway
IGKV3D-11	immunoglobulin kappa variable 3D-11	2	BCRSignalingPathway
IGKV3D-15	immunoglobulin kappa variable 3D-15	2	BCRSignalingPathway
IGKV3D-20	immunoglobulin kappa variable 3D-20	2	BCRSignalingPathway
IGKV3D-7	immunoglobulin kappa variable 3D-7	2	BCRSignalingPathway
IGKV4-1	immunoglobulin kappa variable 4-1	2	BCRSignalingPathway
IGKV5-2	immunoglobulin kappa variable 5-2	2	BCRSignalingPathway
IGKV6-21	immunoglobulin kappa variable 6-21 (non-functional)	2	BCRSignalingPathway
IGKV6D-21	immunoglobulin kappa variable 6D-21 (non-functional)	2	BCRSignalingPathway
IGKV6D-41	immunoglobulin kappa variable 6D-41 (non-functional)	2	BCRSignalingPathway
IGL	immunoglobulin lambda locus	22	BCRSignalingPathway
IGLC1	immunoglobulin lambda constant 1	22	BCRSignalingPathway
IGLC2	immunoglobulin lambda constant 2	22	BCRSignalingPathway
IGLC3	immunoglobulin lambda constant 3 (Kern-Oz+ marker)	22	BCRSignalingPathway
IGLC6	immunoglobulin lambda constant 6	22	BCRSignalingPathway
IGLC7	immunoglobulin lambda constant 7	22	BCRSignalingPathway
IGLJ	-	22	BCRSignalingPathway
IGLJ1	immunoglobulin lambda joining 1	22	BCRSignalingPathway
IGLJ2	immunoglobulin lambda joining 2	22	BCRSignalingPathway
IGLJ3	immunoglobulin lambda joining 3	22	BCRSignalingPathway
IGLJ4	immunoglobulin lambda joining 4 (non-functional)	22	BCRSignalingPathway
IGLJ5	immunoglobulin lambda joining 5 (non-functional)	22	BCRSignalingPathway
IGLJ6	immunoglobulin lambda joining 6	22	BCRSignalingPathway
IGLJ7	immunoglobulin lambda joining 7	22	BCRSignalingPathway
IGLV@	-	22	BCRSignalingPathway
IGLV1-36	immunoglobulin lambda variable 1-36	22	BCRSignalingPathway
IGLV1-40	immunoglobulin lambda variable 1-40	22	BCRSignalingPathway
IGLV1-44	immunoglobulin lambda variable 1-44	22	BCRSignalingPathway
IGLV1-47	immunoglobulin lambda variable 1-47	22	BCRSignalingPathway
IGLV1-50	immunoglobulin lambda variable 1-50 (non-functional)	22	BCRSignalingPathway
IGLV1-51	immunoglobulin lambda variable 1-51	22	BCRSignalingPathway
IGLV10-54	immunoglobulin lambda variable 10-54	22	BCRSignalingPathway
IGLV11-55	immunoglobulin lambda variable 11-55 (non-functional)	22	BCRSignalingPathway
IGLV2-11	immunoglobulin lambda variable 2-11	22	BCRSignalingPathway
IGLV2-14	immunoglobulin lambda variable 2-14	22	BCRSignalingPathway
IGLV2-18	immunoglobulin lambda variable 2-18	22	BCRSignalingPathway
IGLV2-23	immunoglobulin lambda variable 2-23	22	BCRSignalingPathway
IGLV2-33	immunoglobulin lambda variable 2-33 (non-functional)	22	BCRSignalingPathway
IGLV2-8	immunoglobulin lambda variable 2-8	22	BCRSignalingPathway
IGLV3-1	immunoglobulin lambda variable 3-1	22	BCRSignalingPathway
IGLV3-10	immunoglobulin lambda variable 3-10	22	BCRSignalingPathway
IGLV3-12	immunoglobulin lambda variable 3-12	22	BCRSignalingPathway
IGLV3-16	immunoglobulin lambda variable 3-16	22	BCRSignalingPathway
IGLV3-19	immunoglobulin lambda variable 3-19	22	BCRSignalingPathway
IGLV3-21	immunoglobulin lambda variable 3-21	22	BCRSignalingPathway
IGLV3-22	immunoglobulin lambda variable 3-22	22	BCRSignalingPathway
IGLV3-25	immunoglobulin lambda variable 3-25	22	BCRSignalingPathway
IGLV3-27	immunoglobulin lambda variable 3-27	22	BCRSignalingPathway
IGLV3-32	immunoglobulin lambda variable 3-32 (non-functional)	22	BCRSignalingPathway
IGLV3-9	immunoglobulin lambda variable 3-9	22	BCRSignalingPathway
IGLV4-3	immunoglobulin lambda variable 4-3	22	BCRSignalingPathway
IGLV4-60	immunoglobulin lambda variable 4-60	22	BCRSignalingPathway
IGLV4-69	immunoglobulin lambda variable 4-69	22	BCRSignalingPathway
IGLV5-37	immunoglobulin lambda variable 5-37	22	BCRSignalingPathway
IGLV5-39	immunoglobulin lambda variable 5-39	22	BCRSignalingPathway
IGLV5-45	immunoglobulin lambda variable 5-45	22	BCRSignalingPathway
IGLV5-48	immunoglobulin lambda variable 5-48 (non-functional)	22	BCRSignalingPathway
IGLV5-52	immunoglobulin lambda variable 5-52	22	BCRSignalingPathway
IGLV6-57	immunoglobulin lambda variable 6-57	22	BCRSignalingPathway
IGLV7-43	immunoglobulin lambda variable 7-43	22	BCRSignalingPathway
IGLV7-46	immunoglobulin lambda variable 7-46	22	BCRSignalingPathway
IGLV8-61	immunoglobulin lambda variable 8-61	22	BCRSignalingPathway
IGLV9-49	immunoglobulin lambda variable 9-49	22	BCRSignalingPathway
C3	complement C3	19	Chemokines
C5	complement C5	9	Chemokines
CAMP	cathelicidin antimicrobial peptide	3	Chemokines
CCL1	C-C motif chemokine ligand 1	17	Chemokines
CCL11	C-C motif chemokine ligand 11	17	Chemokines
CCL13	C-C motif chemokine ligand 13	17	Chemokines
CCL14	C-C motif chemokine ligand 14	17	Chemokines
CCL15-CCL14	CCL15-CCL14 readthrough (NMD candidate)	17	Chemokines
CCL15	C-C motif chemokine ligand 15	17	Chemokines
CCL16	C-C motif chemokine ligand 16	17	Chemokines
CCL17	C-C motif chemokine ligand 17	16	Chemokines
CCL18	C-C motif chemokine ligand 18	17	Chemokines
CCL19	C-C motif chemokine ligand 19	9	Chemokines
CCL2	C-C motif chemokine ligand 2	17	Chemokines
CCL20	C-C motif chemokine ligand 20	2	Chemokines
CCL21	C-C motif chemokine ligand 21	9	Chemokines
CCL22	C-C motif chemokine ligand 22	16	Chemokines
CCL23	C-C motif chemokine ligand 23	17	Chemokines
CCL24	C-C motif chemokine ligand 24	7	Chemokines
CCL25	C-C motif chemokine ligand 25	19	Chemokines
CCL26	C-C motif chemokine ligand 26	7	Chemokines
CCL27	C-C motif chemokine ligand 27	9	Chemokines
CCL28	C-C motif chemokine ligand 28	5	Chemokines
CCL3	C-C motif chemokine ligand 3	17	Chemokines
CCL3L1	C-C motif chemokine ligand 3 like 1	17	Chemokines
CCL3P1	C-C motif chemokine ligand 3 pseudogene 1	17	Chemokines
CCL3L3	C-C motif chemokine ligand 3 like 3	17	Chemokines
CCL4	C-C motif chemokine ligand 4	17	Chemokines
CCL4L2	C-C motif chemokine ligand 4 like 2	17	Chemokines
CCL4L1	C-C motif chemokine ligand 4 like 1	17	Chemokines
CCL5	C-C motif chemokine ligand 5	17	Chemokines
CCL7	C-C motif chemokine ligand 7	17	Chemokines
CCL8	C-C motif chemokine ligand 8	17	Chemokines
CKLF	chemokine like factor	16	Chemokines
CMA1	chymase 1	14	Chemokines
CTSG	cathepsin G	14	Chemokines
CX3CL1	C-X3-C motif chemokine ligand 1	16	Chemokines
CXCL1	C-X-C motif chemokine ligand 1	4	Chemokines
CXCL10	C-X-C motif chemokine ligand 10	4	Chemokines
CXCL11	C-X-C motif chemokine ligand 11	4	Chemokines
CXCL12	C-X-C motif chemokine ligand 12	10	Chemokines
CXCL13	C-X-C motif chemokine ligand 13	4	Chemokines
CXCL14	C-X-C motif chemokine ligand 14	5	Chemokines
CXCL16	C-X-C motif chemokine ligand 16	17	Chemokines
CXCL17	C-X-C motif chemokine ligand 17	19	Chemokines
CXCL2	C-X-C motif chemokine ligand 2	4	Chemokines
CXCL3	C-X-C motif chemokine ligand 3	4	Chemokines
CXCL5	C-X-C motif chemokine ligand 5	4	Chemokines
CXCL6	C-X-C motif chemokine ligand 6	4	Chemokines
CXCL9	C-X-C motif chemokine ligand 9	4	Chemokines
CCN1	cellular communication network factor 1	1	Chemokines
DEFA1	defensin alpha 1	8	Chemokines
DEFA3	defensin alpha 3	8	Chemokines
DEFA5	defensin alpha 5	8	Chemokines
DEFB1	defensin beta 1	8	Chemokines
DEFB103B	defensin beta 103B	8	Chemokines
DEFB104A	defensin beta 104A	8	Chemokines
DEFB4A	defensin beta 4A	8	Chemokines
EDN1	endothelin 1	6	Chemokines
EDN2	endothelin 2	1	Chemokines
EDN3	endothelin 3	20	Chemokines
FGF10	fibroblast growth factor 10	5	Chemokines
FGF2	fibroblast growth factor 2	4	Chemokines
HTN3	histatin 3	4	Chemokines
CXCL8	C-X-C motif chemokine ligand 8	4	Chemokines
LECT2	leukocyte cell derived chemotaxin 2	5	Chemokines
PF4	platelet factor 4	4	Chemokines
PF4V1	platelet factor 4 variant 1	4	Chemokines
PLAU	plasminogen activator, urokinase	10	Chemokines
PPBP	pro-platelet basic protein	4	Chemokines
PPBPP1	pro-platelet basic protein pseudogene 1	4	Chemokines
PROK2	prokineticin 2	3	Chemokines
RNASE2	ribonuclease A family member 2	14	Chemokines
SAA1	serum amyloid A1	11	Chemokines
SAA2	serum amyloid A2	11	Chemokines
SBDS	SBDS ribosome maturation factor	7	Chemokines
SEMA3A	semaphorin 3A	7	Chemokines
SEMA3B	semaphorin 3B	3	Chemokines
SEMA3C	semaphorin 3C	7	Chemokines
SEMA3D	semaphorin 3D	7	Chemokines
SEMA3E	semaphorin 3E	7	Chemokines
SEMA3F	semaphorin 3F	3	Chemokines
SEMA3G	semaphorin 3G	3	Chemokines
SEMA4A	semaphorin 4A	1	Chemokines
SEMA4B	semaphorin 4B	15	Chemokines
SEMA4C	semaphorin 4C	2	Chemokines
SEMA4D	semaphorin 4D	9	Chemokines
SEMA4F	ssemaphorin 4F	2	Chemokines
SEMA4G	semaphorin 4G	10	Chemokines
SEMA5A	semaphorin 5A	5	Chemokines
SEMA5B	semaphorin 5B	3	Chemokines
SEMA6A	semaphorin 6A	5	Chemokines
SEMA6B	semaphorin 6B	19	Chemokines
SEMA6C	semaphorin 6C	1	Chemokines
SEMA6D	semaphorin 6D	15	Chemokines
SEMA7A	semaphorin 7A (John Milton Hagen blood group)	15	Chemokines
SLIT1	slit guidance ligand 1	10	Chemokines
SLIT2	slit guidance ligand 2	4	Chemokines
TNC	tenascin C	9	Chemokines
TYMP	thymidine phosphorylase	22	Chemokines
XCL1	X-C motif chemokine ligand 1	1	Chemokines
XCL2	X-C motif chemokine ligand 2	1	Chemokines
C5AR1	complement C5a receptor 1	19	Chemokine_Receptors
ACKR2	atypical chemokine receptor 2	3	Chemokine_Receptors
CCR1	C-C motif chemokine receptor 1	3	Chemokine_Receptors
CCR10	C-C motif chemokine receptor 10	17	Chemokine_Receptors
CCR3	C-C motif chemokine receptor 3	3	Chemokine_Receptors
CCR4	C-C motif chemokine receptor 4	3	Chemokine_Receptors
CCR5	C-C motif chemokine receptor 5	3	Chemokine_Receptors
CCR6	C-C motif chemokine receptor 6	6	Chemokine_Receptors
CCR7	C-C motif chemokine receptor 7	17	Chemokine_Receptors
CCR8	C-C motif chemokine receptor 8	3	Chemokine_Receptors
CCR9	C-C motif chemokine receptor 9	3	Chemokine_Receptors
ACKR4	atypical chemokine receptor 4	3	Chemokine_Receptors
CCRL2	C-C motif chemokine receptor like 2	3	Chemokine_Receptors
CMKLR1	chemerin chemokine-like receptor 1	12	Chemokine_Receptors
CX3CR1	C-X3-C motif chemokine receptor 1	3	Chemokine_Receptors
CXCR3	C-X-C motif chemokine receptor 3	X	Chemokine_Receptors
CXCR4	C-X-C motif chemokine receptor 4	2	Chemokine_Receptors
CXCR5	C-X-C motif chemokine receptor 5	11	Chemokine_Receptors
CXCR6	C-X-C motif chemokine receptor 6	3	Chemokine_Receptors
ACKR3	atypical chemokine receptor 3	2	Chemokine_Receptors
CYSLTR1	cysteinyl leukotriene receptor 1	X	Chemokine_Receptors
CYSLTR2	cysteinyl leukotriene receptor 2	13	Chemokine_Receptors
ACKR1	atypical chemokine receptor 1 (Duffy blood group)	1	Chemokine_Receptors
EDNRA	endothelin receptor type A	4	Chemokine_Receptors
EDNRB	endothelin receptor type B	13	Chemokine_Receptors
FPR1	formyl peptide receptor 1	19	Chemokine_Receptors
FPR2	formyl peptide receptor 2	19	Chemokine_Receptors
FPR2	formyl peptide receptor 2	19	Chemokine_Receptors
GPR17	G protein-coupled receptor 17	2	Chemokine_Receptors
GPR32	G protein-coupled receptor 32	19	Chemokine_Receptors
GPR33	G protein-coupled receptor 33	14	Chemokine_Receptors
PTGDR2	prostaglandin D2 receptor 2	11	Chemokine_Receptors
C5AR2	complement component 5a receptor 2	19	Chemokine_Receptors
CXCR1	C-X-C motif chemokine receptor 1	2	Chemokine_Receptors
CXCR2	C-X-C motif chemokine receptor 2	2	Chemokine_Receptors
LTB4R	leukotriene B4 receptor	14	Chemokine_Receptors
LTB4R2	leukotriene B4 receptor 2	14	Chemokine_Receptors
PLAUR	plasminogen activator, urokinase receptor	19	Chemokine_Receptors
PLXNA1	plexin A1	3	Chemokine_Receptors
PLXNA2	plexin A2	1	Chemokine_Receptors
PLXNA3	plexin A3	X	Chemokine_Receptors
PLXNA4	plexin A4	7	Chemokine_Receptors
PLXNB1	plexin B1	3	Chemokine_Receptors
PLXNB2	plexin B2	22	Chemokine_Receptors
PLXNB3	plexin B3	X	Chemokine_Receptors
PLXNC1	plexin C1	12	Chemokine_Receptors
PLXND1	plexin D1	3	Chemokine_Receptors
PTAFR	platelet activating factor receptor	1	Chemokine_Receptors
ROBO1	roundabout guidance receptor 1	3	Chemokine_Receptors
ROBO2	roundabout guidance receptor 2	3	Chemokine_Receptors
ROBO3	roundabout guidance receptor 3	11	Chemokine_Receptors
RXFP3	relaxin family peptide receptor 3	5	Chemokine_Receptors
XCR1	X-C motif chemokine receptor 1	3	Chemokine_Receptors
ADIPOQ	adiponectin, C1Q and collagen domain containing	3	Cytokines
ADM	adrenomedullin	11	Cytokines
ADM2	adrenomedullin 2	22	Cytokines
AGRP	agouti related neuropeptide	16	Cytokines
AGT	angiotensinogen	1	Cytokines
AMBN	ameloblastin	4	Cytokines
AMELX	amelogenin X-linked	X	Cytokines
AMH	anti-Mullerian hormone	19	Cytokines
ANGPTL5	angiopoietin like 5	11	Cytokines
ANGPTL7	angiopoietin like 7	1	Cytokines
APLN	apelin	X	Cytokines
AREG	amphiregulin	4	Cytokines
MANF	mesencephalic astrocyte derived neurotrophic factor	3	Cytokines
CDNF	cerebral dopamine neurotrophic factor	10	Cytokines
ARTN	artemin	1	Cytokines
AVP	arginine vasopressin	20	Cytokines
AZU1	azurocidin 1	19	Cytokines
BDNF	brain derived neurotrophic factor	11	Cytokines
BMP1	bone morphogenetic protein 1	8	Cytokines
BMP10	bone morphogenetic protein 10	2	Cytokines
BMP15	bone morphogenetic protein 15	X	Cytokines
BMP2	bone morphogenetic protein 2	20	Cytokines
BMP3	bone morphogenetic protein 3	4	Cytokines
BMP4	bone morphogenetic protein 4	14	Cytokines
BMP5	bone morphogenetic protein 5	6	Cytokines
BMP6	bone morphogenetic protein 6	6	Cytokines
BMP7	bone morphogenetic protein 7	20	Cytokines
BMP8A	bone morphogenetic protein 8a	1	Cytokines
BMP8B	bone morphogenetic protein 8b	1	Cytokines
BTC	betacellulin	4	Cytokines
MYDGF	myeloid derived growth factor	19	Cytokines
C3	complement C3	19	Cytokines
C5	complement C5	9	Cytokines
CALCA	calcitonin related polypeptide alpha	11	Cytokines
CALCB	calcitonin related polypeptide beta	11	Cytokines
CAMP	cathelicidin antimicrobial peptide	3	Cytokines
CAT	catalase	11	Cytokines
CCK	cholecystokinin	3	Cytokines
CCL1	C-C motif chemokine ligand 1	17	Cytokines
CCL11	C-C motif chemokine ligand 11	17	Cytokines
CCL13	C-C motif chemokine ligand 13	17	Cytokines
CCL14	C-C motif chemokine ligand 14	17	Cytokines
CCL15-CCL14	CCL15-CCL14 readthrough (NMD candidate)	17	Cytokines
CCL15	C-C motif chemokine ligand 15	17	Cytokines
CCL16	C-C motif chemokine ligand 16	17	Cytokines
CCL17	C-C motif chemokine ligand 17	16	Cytokines
CCL18	C-C motif chemokine ligand 18	17	Cytokines
CCL19	C-C motif chemokine ligand 19	9	Cytokines
CCL2	C-C motif chemokine ligand 2	17	Cytokines
CCL20	C-C motif chemokine ligand 20	2	Cytokines
CCL21	C-C motif chemokine ligand 21	9	Cytokines
CCL22	C-C motif chemokine ligand 22	16	Cytokines
CCL23	C-C motif chemokine ligand 23	17	Cytokines
CCL24	C-C motif chemokine ligand 24	7	Cytokines
CCL25	C-C motif chemokine ligand 25	19	Cytokines
CCL26	C-C motif chemokine ligand 26	7	Cytokines
CCL27	C-C motif chemokine ligand 27	9	Cytokines
CCL28	C-C motif chemokine ligand 28	5	Cytokines
CCL3	C-C motif chemokine ligand 3	17	Cytokines
CCL3L1	C-C motif chemokine ligand 3 like 1	17	Cytokines
CCL3P1	C-C motif chemokine ligand 3 pseudogene 1	17	Cytokines
CCL3L3	C-C motif chemokine ligand 3 like 3	17	Cytokines
CCL4	C-C motif chemokine ligand 4	17	Cytokines
CCL4L2	C-C motif chemokine ligand 4 like 2	17	Cytokines
CCL4L1	C-C motif chemokine ligand 4 like 1	17	Cytokines
CCL5	C-C motif chemokine ligand 5	17	Cytokines
CCL7	C-C motif chemokine ligand 7	17	Cytokines
CCL8	C-C motif chemokine ligand 8	17	Cytokines
CD320	CD320 molecule	19	Cytokines
CD40LG	CD40 ligand	X	Cytokines
CD70	CD70 molecule	19	Cytokines
ADA2	adenosine deaminase 2	22	Cytokines
CER1	cerberus 1, DAN family BMP antagonist	9	Cytokines
CGA	glycoprotein hormones, alpha polypeptide	6	Cytokines
CGB3	chorionic gonadotropin subunit beta 3	19	Cytokines
CGB1	chorionic gonadotropin subunit beta 1	19	Cytokines
CGB2	chorionic gonadotropin subunit beta 2	19	Cytokines
CGB5	chorionic gonadotropin subunit beta 5	19	Cytokines
CGB7	chorionic gonadotropin subunit beta 7	19	Cytokines
CGB8	chorionic gonadotropin subunit beta 8	19	Cytokines
CHGA	chromogranin A	14	Cytokines
CHGB	chromogranin B	20	Cytokines
CKLF	chemokine like factor	16	Cytokines
CLCF1	cardiotrophin like cytokine factor 1	11	Cytokines
CLEC11A	C-type lectin domain containing 11A	19	Cytokines
CMA1	chymase 1	14	Cytokines
CMTM1	CKLF like MARVEL transmembrane domain containing 1	16	Cytokines
CMTM2	CKLF like MARVEL transmembrane domain containing 2	16	Cytokines
CMTM3	CKLF like MARVEL transmembrane domain containing 3	16	Cytokines
CMTM4	CKLF like MARVEL transmembrane domain containing 4	16	Cytokines
CMTM5	CKLF like MARVEL transmembrane domain containing 5	14	Cytokines
CMTM6	CKLF like MARVEL transmembrane domain containing 6	3	Cytokines
CMTM7	CKLF like MARVEL transmembrane domain containing 7	3	Cytokines
CMTM8	CKLF like MARVEL transmembrane domain containing 8	3	Cytokines
CNTF	ciliary neurotrophic factor	11	Cytokines
CORT	cortistatin	1	Cytokines
CRH	corticotropin releasing hormone	8	Cytokines
CSF1	colony stimulating factor 1	1	Cytokines
CSF2	colony stimulating factor 2	5	Cytokines
CSF3	colony stimulating factor 3	17	Cytokines
CSH1	chorionic somatomammotropin hormone 1	17	Cytokines
CSH2	chorionic somatomammotropin hormone 2	17	Cytokines
CSHL1	chorionic somatomammotropin hormone like 1	17	Cytokines
CSPG5	chondroitin sulfate proteoglycan 5	3	Cytokines
CTF1	cardiotrophin 1	16	Cytokines
CCN2	cellular communication network factor 2	6	Cytokines
CTSG	cathepsin G	14	Cytokines
CX3CL1	C-X3-C motif chemokine ligand 1	16	Cytokines
CXCL1	C-X-C motif chemokine ligand 1	4	Cytokines
CXCL10	C-X-C motif chemokine ligand 10	4	Cytokines
CXCL11	C-X-C motif chemokine ligand 11	4	Cytokines
CXCL12	C-X-C motif chemokine ligand 12	10	Cytokines
CXCL13	C-X-C motif chemokine ligand 13	4	Cytokines
CXCL14	C-X-C motif chemokine ligand 14	5	Cytokines
CXCL16	C-X-C motif chemokine ligand 16	17	Cytokines
CXCL17	C-X-C motif chemokine ligand 17	19	Cytokines
CXCL2	C-X-C motif chemokine ligand 2	4	Cytokines
CXCL3	C-X-C motif chemokine ligand 3	4	Cytokines
CXCL5	C-X-C motif chemokine ligand 5	4	Cytokines
CXCL6	C-X-C motif chemokine ligand 6	4	Cytokines
CXCL9	C-X-C motif chemokine ligand 9	4	Cytokines
CCN1	cellular communication network factor 1	1	Cytokines
DEFA1	defensin alpha 1	8	Cytokines
DEFA3	defensin alpha 3	8	Cytokines
DEFA5	defensin alpha 5	8	Cytokines
DEFB1	defensin beta 1	8	Cytokines
DEFB103B	defensin beta 103B	8	Cytokines
DEFB104A	defensin beta 104A	8	Cytokines
DEFB4A	defensin beta 4A	8	Cytokines
DKK1	dickkopf WNT signaling pathway inhibitor 1	10	Cytokines
EBI3	Epstein-Barr virus induced 3	19	Cytokines
EDN1	endothelin 1	6	Cytokines
EDN2	endothelin 2	1	Cytokines
EDN3	endothelin 3	20	Cytokines
EGF	epidermal growth factor	4	Cytokines
EPGN	epithelial mitogen	4	Cytokines
EPO	erythropoietin	7	Cytokines
EREG	epiregulin	4	Cytokines
ESM1	endothelial cell specific molecule 1	5	Cytokines
FAM3B	FAM3 metabolism regulating signaling molecule B	21	Cytokines
FAM3C	FAM3 metabolism regulating signaling molecule C	7	Cytokines
FAM3D	FAM3 metabolism regulating signaling molecule D	3	Cytokines
FASLG	Fas ligand	1	Cytokines
FGF1	fibroblast growth factor 1	5	Cytokines
FGF10	fibroblast growth factor 10	5	Cytokines
FGF11	fibroblast growth factor 11	17	Cytokines
FGF12	fibroblast growth factor 12	3	Cytokines
FGF13	fibroblast growth factor 13	X	Cytokines
FGF14	fibroblast growth factor 14	13	Cytokines
FGF16	fibroblast growth factor 16	X	Cytokines
FGF17	fibroblast growth factor 17	8	Cytokines
FGF18	fibroblast growth factor 18	5	Cytokines
FGF19	fibroblast growth factor 19	11	Cytokines
FGF2	fibroblast growth factor 2	4	Cytokines
FGF20	fibroblast growth factor 20	8	Cytokines
FGF21	fibroblast growth factor 21	19	Cytokines
FGF22	fibroblast growth factor 22	19	Cytokines
FGF23	fibroblast growth factor 23	12	Cytokines
FGF3	fibroblast growth factor 3	11	Cytokines
FGF4	fibroblast growth factor 4	11	Cytokines
FGF5	fibroblast growth factor 5	4	Cytokines
FGF6	fibroblast growth factor 6	12	Cytokines
FGF7	fibroblast growth factor 7	15	Cytokines
FGF8	fibroblast growth factor 8	10	Cytokines
FGF9	fibroblast growth factor 9	13	Cytokines
VEGFD	vascular endothelial growth factor D	X	Cytokines
FIGNL2	fidgetin like 2	12	Cytokines
FLT3LG	fms related receptor tyrosine kinase 3 ligand	19	Cytokines
FSHB	follicle stimulating hormone subunit beta	11	Cytokines
GAL	galanin and GMAP prepropeptide	11	Cytokines
GALP	galanin like peptide	19	Cytokines
GAST	gastrin	17	Cytokines
GCG	glucagon	2	Cytokines
GDF1	growth differentiation factor 1	19	Cytokines
GDF10	growth differentiation factor 10	10	Cytokines
GDF11	growth differentiation factor 11	12	Cytokines
GDF15	growth differentiation factor 15	19	Cytokines
GDF2	growth differentiation factor 2	10	Cytokines
GDF3	growth differentiation factor 3	12	Cytokines
GDF5	growth differentiation factor 5	20	Cytokines
GDF6	growth differentiation factor 6	8	Cytokines
GDF7	growth differentiation factor 7	2	Cytokines
GDF9	growth differentiation factor 9	5	Cytokines
GDNF	glial cell derived neurotrophic factor	5	Cytokines
GH1	growth hormone 1	17	Cytokines
GH2	growth hormone 2	17	Cytokines
GHRH	growth hormone releasing hormone	20	Cytokines
GHRL	ghrelin and obestatin prepropeptide	3	Cytokines
GIP	gastric inhibitory polypeptide	17	Cytokines
GKN1	gastrokine 1	2	Cytokines
GMFB	glia maturation factor beta	14	Cytokines
GMFG	glia maturation factor gamma	19	Cytokines
GNRH1	gonadotropin releasing hormone 1	8	Cytokines
GNRH2	gonadotropin releasing hormone 2	20	Cytokines
GPHA2	glycoprotein hormone subunit alpha 2	11	Cytokines
GPHB5	glycoprotein hormone subunit beta 5	14	Cytokines
GPI	glucose-6-phosphate isomerase	19	Cytokines
GREM1	gremlin 1, DAN family BMP antagonist	15	Cytokines
GREM2	gremlin 2, DAN family BMP antagonist	1	Cytokines
GRN	granulin precursor	17	Cytokines
GRP	gastrin releasing peptide	18	Cytokines
GUCA2A	guanylate cyclase activator 2A	1	Cytokines
HAMP	hepcidin antimicrobial peptide	19	Cytokines
HBEGF	heparin binding EGF like growth factor	5	Cytokines
HDGF	heparin binding growth factor	1	Cytokines
HDGFL3	HDGF like 3	15	Cytokines
HGF	hepatocyte growth factor	7	Cytokines
HTN3	histatin 3	4	Cytokines
IAPP	islet amyloid polypeptide	12	Cytokines
IFNA1	interferon alpha 1	9	Cytokines
IFNA10	interferon alpha 10	9	Cytokines
IFNA13	interferon alpha 13	9	Cytokines
IFNA14	interferon alpha 14	9	Cytokines
IFNA16	interferon alpha 16	9	Cytokines
IFNA17	interferon alpha 17	9	Cytokines
IFNA2	interferon alpha 2	9	Cytokines
IFNA21	interferon alpha 21	9	Cytokines
IFNA4	interferon alpha 4	9	Cytokines
IFNA5	interferon alpha 5	9	Cytokines
IFNA6	interferon alpha 6	9	Cytokines
IFNA7	interferon alpha 7	9	Cytokines
IFNA8	interferon alpha 8	9	Cytokines
IFNB1	interferon beta 1	9	Cytokines
IFNE	interferon epsilon	9	Cytokines
IFNG	interferon gamma	12	Cytokines
IFNK	interferon kappa	9	Cytokines
IFNW1	interferon omega 1	9	Cytokines
IGF1	insulin like growth factor 1	12	Cytokines
IGF2	insulin like growth factor 2	11	Cytokines
IL10	interleukin 10	1	Cytokines
IL11	interleukin 11	19	Cytokines
IL12A	interleukin 12A	3	Cytokines
IL12B	interleukin 12B	5	Cytokines
IL13	interleukin 13	5	Cytokines
IL15	interleukin 15	4	Cytokines
IL16	interleukin 16	15	Cytokines
IL17A	interleukin 17A	6	Cytokines
IL17B	interleukin 17B	5	Cytokines
IL17C	interleukin 17C	16	Cytokines
IL17D	interleukin 17D	13	Cytokines
IL17F	interleukin 17F	6	Cytokines
IL18	interleukin 18	11	Cytokines
IL19	interleukin 19	1	Cytokines
IL1A	interleukin 1 alpha	2	Cytokines
IL1B	interleukin 1 beta	2	Cytokines
IL1F10	interleukin 1 family member 10	2	Cytokines
IL36RN	interleukin 36 receptor antagonist	2	Cytokines
IL36A	interleukin 36 alpha	2	Cytokines
IL37	interleukin 37	2	Cytokines
IL36B	interleukin 36 beta	2	Cytokines
IL36G	interleukin 36 gamma	2	Cytokines
IL1RN	interleukin 1 receptor antagonist	2	Cytokines
IL2	interleukin 2	4	Cytokines
IL20	interleukin 20	1	Cytokines
IL21	interleukin 21	4	Cytokines
IL22	interleukin 22	12	Cytokines
IL23A	interleukin 23 subunit alpha	12	Cytokines
IL24	interleukin 24	1	Cytokines
IL25	interleukin 25	14	Cytokines
IL26	interleukin 26	12	Cytokines
IL27	interleukin 27	16	Cytokines
IFNL2	interferon lambda 2	19	Cytokines
IFNL3	interferon lambda 3	19	Cytokines
IFNL1	interferon lambda 1	19	Cytokines
IL3	interleukin 3	5	Cytokines
IL31	interleukin 31	12	Cytokines
IL32	interleukin 32	16	Cytokines
IL33	interleukin 33	9	Cytokines
IL34	interleukin 34	16	Cytokines
IL4	interleukin 4	5	Cytokines
IL5	interleukin 5	5	Cytokines
IL6	interleukin 6	7	Cytokines
IL6ST	interleukin 6 signal transducer	5	Cytokines
IL7	interleukin 7	8	Cytokines
CXCL8	C-X-C motif chemokine ligand 8	4	Cytokines
IL9	interleukin 9	5	Cytokines
INHA	inhibin subunit alpha	2	Cytokines
INHBA	inhibin subunit beta A	7	Cytokines
INHBB	inhibin subunit beta B	2	Cytokines
INHBC	inhibin subunit beta C	12	Cytokines
INHBE	inhibin subunit beta E	12	Cytokines
INS	insulin	11	Cytokines
INS-IGF2	INS-IGF2 readthrough	11	Cytokines
INSL3	insulin like 3	19	Cytokines
INSL4	insulin like 4	9	Cytokines
INSL5	insulin like 5	1	Cytokines
INSL6	insulin like 6	9	Cytokines
JAG1	jagged canonical Notch ligand 1	20	Cytokines
JAG2	jagged canonical Notch ligand 2	14	Cytokines
FGF7P6	fibroblast growth factor 7 pseudogene 6	9	Cytokines
FGF7P3	fibroblast growth factor 7 pseudogene 3	9	Cytokines
KITLG	KIT ligand	12	Cytokines
KL	klotho	13	Cytokines
LACRT	lacritin	12	Cytokines
LECT2	leukocyte cell derived chemotaxin 2	5	Cytokines
LEFTY1	left-right determination factor 1	1	Cytokines
LEFTY2	left-right determination factor 2	1	Cytokines
LEP	leptin	7	Cytokines
LHB	luteinizing hormone subunit beta	19	Cytokines
LIF	LIF interleukin 6 family cytokine	22	Cytokines
LRSAM1	leucine rich repeat and sterile alpha motif containing 1	9	Cytokines
LTA	lymphotoxin alpha	6	Cytokines
LTB	lymphotoxin beta	6	Cytokines
LTBP1	latent transforming growth factor beta binding protein 1	2	Cytokines
LTBP2	latent transforming growth factor beta binding protein 2	14	Cytokines
LTBP3	latent transforming growth factor beta binding protein 3	11	Cytokines
LTBP4	latent transforming growth factor beta binding protein 4	19	Cytokines
MDK	midkine	11	Cytokines
MIA	MIA SH3 domain containing	19	Cytokines
MIF	macrophage migration inhibitory factor	22	Cytokines
MLN	motilin	6	Cytokines
MSTN	myostatin	2	Cytokines
NAMPT	nicotinamide phosphoribosyltransferase	7	Cytokines
NDP	norrin cystine knot growth factor NDP	X	Cytokines
NENF	neudesin neurotrophic factor	1	Cytokines
NGF	nerve growth factor	1	Cytokines
NMB	neuromedin B	15	Cytokines
NODAL	nodal growth differentiation factor	10	Cytokines
CCN3	cellular communication network factor 3	8	Cytokines
NPFF	neuropeptide FF-amide peptide precursor	12	Cytokines
NPPA	natriuretic peptide A	1	Cytokines
NPPB	natriuretic peptide B	1	Cytokines
NPPC	natriuretic peptide C	2	Cytokines
NPY	neuropeptide Y	7	Cytokines
NRG1	neuregulin 1	8	Cytokines
NRG2	neuregulin 2	5	Cytokines
NRG3	neuregulin 3	10	Cytokines
NRG4	neuregulin 4	15	Cytokines
NRTN	neurturin	19	Cytokines
NTF3	neurotrophin 3	12	Cytokines
NTF4	neurotrophin 4	19	Cytokines
NTS	neurotensin	12	Cytokines
NUDT6	nudix hydrolase 6	4	Cytokines
OGN	osteoglycin	9	Cytokines
OSGIN1	oxidative stress induced growth inhibitor 1	16	Cytokines
OSM	oncostatin M	22	Cytokines
OSTN	osteocrin	3	Cytokines
OXT	oxytocin/neurophysin I prepropeptide	20	Cytokines
ENDOU	endonuclease, poly(U) specific	12	Cytokines
PDGFA	platelet derived growth factor subunit A	7	Cytokines
PDGFB	platelet derived growth factor subunit B	22	Cytokines
PDGFC	platelet derived growth factor C	4	Cytokines
PDGFD	platelet derived growth factor D	11	Cytokines
PDGFRA	platelet derived growth factor receptor alpha	4	Cytokines
PDGFRB	platelet derived growth factor receptor beta	5	Cytokines
PDGFRL	platelet derived growth factor receptor like	8	Cytokines
PDYN	prodynorphin	20	Cytokines
PENK	proenkephalin	8	Cytokines
PF4	platelet factor 4	4	Cytokines
PF4V1	platelet factor 4 variant 1	4	Cytokines
PGF	placental growth factor	14	Cytokines
PLAU	plasminogen activator, urokinase	10	Cytokines
PMCH	pro-melanin concentrating hormone	12	Cytokines
PNOC	prepronociceptin	8	Cytokines
POMC	proopiomelanocortin	2	Cytokines
PPBP	pro-platelet basic protein	4	Cytokines
PPBPP1	pro-platelet basic protein pseudogene 1	4	Cytokines
PPBPP2	pro-platelet basic protein pseudogene 2	4	Cytokines
PPY	pancreatic polypeptide	17	Cytokines
PRL	prolactin	6	Cytokines
PRLH	prolactin releasing hormone	2	Cytokines
PROK1	prokineticin 1	1	Cytokines
PROK2	prokineticin 2	3	Cytokines
PSPN	persephin	19	Cytokines
PTH	parathyroid hormone	11	Cytokines
PTH2	parathyroid hormone 2	19	Cytokines
PTHLH	parathyroid hormone like hormone	12	Cytokines
PTN	pleiotrophin	7	Cytokines
PYY	peptide YY	17	Cytokines
QRFP	pyroglutamylated RFamide peptide	9	Cytokines
RABEP1	rabaptin, RAB GTPase binding effector protein 1	17	Cytokines
RABEP2	rabaptin, RAB GTPase binding effector protein 2	16	Cytokines
REG1A	regenerating family member 1 alpha	2	Cytokines
RETN	resistin	19	Cytokines
RETNLB	resistin like beta	3	Cytokines
RLN1	relaxin 1	9	Cytokines
RLN2	relaxin 2	9	Cytokines
RLN3	relaxin 3	19	Cytokines
RNASE2	ribonuclease A family member 2	14	Cytokines
S100A6	S100 calcium binding protein A6	1	Cytokines
SAA1	serum amyloid A1	11	Cytokines
SAA2	serum amyloid A2	11	Cytokines
SBDS	SBDS ribosome maturation factor	7	Cytokines
SCG2	secretogranin II	2	Cytokines
SCGB3A1	secretoglobin family 3A member 1	5	Cytokines
SCT	secretin	11	Cytokines
AIMP1	aminoacyl tRNA synthetase complex interacting multifunctional protein 1	4	Cytokines
SECTM1	secreted and transmembrane 1	17	Cytokines
SEMA3A	semaphorin 3A	7	Cytokines
SEMA3B	semaphorin 3B	3	Cytokines
SEMA3C	semaphorin 3C	7	Cytokines
SEMA3D	semaphorin 3D	7	Cytokines
SEMA3E	semaphorin 3E	7	Cytokines
SEMA3F	semaphorin 3F	3	Cytokines
SEMA3G	semaphorin 3G	3	Cytokines
SEMA4A	semaphorin 4A	1	Cytokines
SEMA4B	semaphorin 4B	15	Cytokines
SEMA4C	semaphorin 4C	2	Cytokines
SEMA4D	semaphorin 4D	9	Cytokines
SEMA4F	ssemaphorin 4F	2	Cytokines
SEMA4G	semaphorin 4G	10	Cytokines
SEMA5A	semaphorin 5A	5	Cytokines
SEMA5B	semaphorin 5B	3	Cytokines
SEMA6A	semaphorin 6A	5	Cytokines
SEMA6B	semaphorin 6B	19	Cytokines
SEMA6C	semaphorin 6C	1	Cytokines
SEMA6D	semaphorin 6D	15	Cytokines
SEMA7A	semaphorin 7A (John Milton Hagen blood group)	15	Cytokines
SLIT1	slit guidance ligand 1	10	Cytokines
SLIT2	slit guidance ligand 2	4	Cytokines
SLURP1	secreted LY6/PLAUR domain containing 1	8	Cytokines
SPP1	secreted phosphoprotein 1	4	Cytokines
SST	somatostatin	3	Cytokines
STC1	stanniocalcin 1	8	Cytokines
STC2	stanniocalcin 2	5	Cytokines
TAC1	tachykinin precursor 1	7	Cytokines
TDGF1	teratocarcinoma-derived growth factor 1	3	Cytokines
TDGF1P3	teratocarcinoma-derived growth factor 1 pseudogene 3	X	Cytokines
TG	thyroglobulin	8	Cytokines
TGFA	transforming growth factor alpha	2	Cytokines
TGFB1	transforming growth factor beta 1	19	Cytokines
TGFB2	transforming growth factor beta 2	1	Cytokines
TGFB3	transforming growth factor beta 3	14	Cytokines
THPO	thrombopoietin	3	Cytokines
TNC	tenascin C	9	Cytokines
TNF	tumor necrosis factor	6	Cytokines
TNFRSF11B	TNF receptor superfamily member 11b	8	Cytokines
TNFSF10	TNF superfamily member 10	3	Cytokines
TNFSF11	TNF superfamily member 11	13	Cytokines
TNFSF12	TNF superfamily member 12	17	Cytokines
TNFSF13	TNF superfamily member 13	17	Cytokines
TNFSF13B	TNF superfamily member 13b	13	Cytokines
TNFSF14	TNF superfamily member 14	19	Cytokines
TNFSF15	TNF superfamily member 15	9	Cytokines
TNFSF18	TNF superfamily member 18	1	Cytokines
TNFSF4	TNF superfamily member 4	1	Cytokines
TNFSF8	TNF superfamily member 8	9	Cytokines
TNFSF9	TNF superfamily member 9	19	Cytokines
TOR2A	torsin family 2 member A	9	Cytokines
TRH	thyrotropin releasing hormone	3	Cytokines
TSHB	thyroid stimulating hormone subunit beta	1	Cytokines
TSLP	thymic stromal lymphopoietin	5	Cytokines
TXLNA	taxilin alpha	1	Cytokines
TYMP	thymidine phosphorylase	22	Cytokines
UCN	urocortin	2	Cytokines
UCN2	urocortin 2	3	Cytokines
UCN3	urocortin 3	10	Cytokines
UTS2	urotensin 2	1	Cytokines
UTS2B	urotensin 2B	3	Cytokines
VEGFA	vascular endothelial growth factor A	6	Cytokines
VEGFB	vascular endothelial growth factor B	11	Cytokines
VEGFC	vascular endothelial growth factor C	4	Cytokines
VGF	VGF nerve growth factor inducible	7	Cytokines
VIP	vasoactive intestinal peptide	6	Cytokines
XCL1	X-C motif chemokine ligand 1	1	Cytokines
XCL2	X-C motif chemokine ligand 2	1	Cytokines
ACVR1B	activin A receptor type 1B	12	Cytokine_Receptors
ACVR1C	activin A receptor type 1C	2	Cytokine_Receptors
ACVR2A	activin A receptor type 2A	2	Cytokine_Receptors
ACVR2B	activin A receptor type 2B	3	Cytokine_Receptors
ACVRL1	activin A receptor like type 1	12	Cytokine_Receptors
ADCYAP1R1	ADCYAP receptor type I	7	Cytokine_Receptors
ADIPOR1	adiponectin receptor 1	1	Cytokine_Receptors
ADIPOR2	adiponectin receptor 2	12	Cytokine_Receptors
ADRB1	adrenoceptor beta 1	10	Cytokine_Receptors
ADRB2	adrenoceptor beta 2	5	Cytokine_Receptors
AGTR1	angiotensin II receptor type 1	3	Cytokine_Receptors
AGTR2	angiotensin II receptor type 2	X	Cytokine_Receptors
AMHR2	anti-Mullerian hormone receptor type 2	12	Cytokine_Receptors
ANGPT1	angiopoietin 1	8	Cytokine_Receptors
ANGPT4	angiopoietin 4	20	Cytokine_Receptors
ANGPTL1	angiopoietin like 1	1	Cytokine_Receptors
ANGPTL2	angiopoietin like 2	9	Cytokine_Receptors
ANGPTL3	angiopoietin like 3	1	Cytokine_Receptors
ANGPTL4	angiopoietin like 4	19	Cytokine_Receptors
ANGPTL6	angiopoietin like 6	19	Cytokine_Receptors
APLNR	apelin receptor	11	Cytokine_Receptors
AR	androgen receptor	X	Cytokine_Receptors
AVPR1A	arginine vasopressin receptor 1A	12	Cytokine_Receptors
AVPR1B	arginine vasopressin receptor 1B	1	Cytokine_Receptors
AVPR2	arginine vasopressin receptor 2	X	Cytokine_Receptors
BMPR1A	bone morphogenetic protein receptor type 1A	10	Cytokine_Receptors
BMPR1B	bone morphogenetic protein receptor type 1B	4	Cytokine_Receptors
BMPR2	bone morphogenetic protein receptor type 2	2	Cytokine_Receptors
BRD8	bromodomain containing 8	5	Cytokine_Receptors
C3AR1	complement C3a receptor 1	12	Cytokine_Receptors
C5AR1	complement C5a receptor 1	19	Cytokine_Receptors
CALCR	calcitonin receptor	7	Cytokine_Receptors
CALCRL	calcitonin receptor like receptor	2	Cytokine_Receptors
ACKR2	atypical chemokine receptor 2	3	Cytokine_Receptors
CCR1	C-C motif chemokine receptor 1	3	Cytokine_Receptors
CCR10	C-C motif chemokine receptor 10	17	Cytokine_Receptors
CCR3	C-C motif chemokine receptor 3	3	Cytokine_Receptors
CCR4	C-C motif chemokine receptor 4	3	Cytokine_Receptors
CCR5	C-C motif chemokine receptor 5	3	Cytokine_Receptors
CCR6	C-C motif chemokine receptor 6	6	Cytokine_Receptors
CCR7	C-C motif chemokine receptor 7	17	Cytokine_Receptors
CCR8	C-C motif chemokine receptor 8	3	Cytokine_Receptors
CCR9	C-C motif chemokine receptor 9	3	Cytokine_Receptors
ACKR4	atypical chemokine receptor 4	3	Cytokine_Receptors
CCRL2	C-C motif chemokine receptor like 2	3	Cytokine_Receptors
CD40	CD40 molecule	20	Cytokine_Receptors
CMKLR1	chemerin chemokine-like receptor 1	12	Cytokine_Receptors
CNTFR	ciliary neurotrophic factor receptor	9	Cytokine_Receptors
CRHR1	corticotropin releasing hormone receptor 1	17	Cytokine_Receptors
CRHR2	corticotropin releasing hormone receptor 2	7	Cytokine_Receptors
CRIM1	cysteine rich transmembrane BMP regulator 1	2	Cytokine_Receptors
CRLF1	cytokine receptor like factor 1	19	Cytokine_Receptors
CRLF2	cytokine receptor like factor 2	X|Y	Cytokine_Receptors
CRLF3	cytokine receptor like factor 3	17	Cytokine_Receptors
CSF1R	colony stimulating factor 1 receptor	5	Cytokine_Receptors
CSF2RA	colony stimulating factor 2 receptor subunit alpha	X|Y	Cytokine_Receptors
CSF2RB	colony stimulating factor 2 receptor subunit beta	22	Cytokine_Receptors
CSF3R	colony stimulating factor 3 receptor	1	Cytokine_Receptors
CX3CR1	C-X3-C motif chemokine receptor 1	3	Cytokine_Receptors
CXCR3	C-X-C motif chemokine receptor 3	X	Cytokine_Receptors
CXCR4	C-X-C motif chemokine receptor 4	2	Cytokine_Receptors
CXCR5	C-X-C motif chemokine receptor 5	11	Cytokine_Receptors
CXCR6	C-X-C motif chemokine receptor 6	3	Cytokine_Receptors
ACKR3	atypical chemokine receptor 3	2	Cytokine_Receptors
CYSLTR1	cysteinyl leukotriene receptor 1	X	Cytokine_Receptors
CYSLTR2	cysteinyl leukotriene receptor 2	13	Cytokine_Receptors
ACKR1	atypical chemokine receptor 1 (Duffy blood group)	1	Cytokine_Receptors
EDNRA	endothelin receptor type A	4	Cytokine_Receptors
EDNRB	endothelin receptor type B	13	Cytokine_Receptors
EGFR	epidermal growth factor receptor	7	Cytokine_Receptors
ENG	endoglin	9	Cytokine_Receptors
EPOR	erythropoietin receptor	19	Cytokine_Receptors
ESR1	estrogen receptor 1	6	Cytokine_Receptors
ESR2	estrogen receptor 2	14	Cytokine_Receptors
ESRRA	estrogen related receptor alpha	11	Cytokine_Receptors
ESRRB	estrogen related receptor beta	14	Cytokine_Receptors
ESRRG	estrogen related receptor gamma	1	Cytokine_Receptors
FGFR1	fibroblast growth factor receptor 1	8	Cytokine_Receptors
FGFR2	fibroblast growth factor receptor 2	10	Cytokine_Receptors
FGFR3	fibroblast growth factor receptor 3	4	Cytokine_Receptors
FGFR4	fibroblast growth factor receptor 4	5	Cytokine_Receptors
FGFRL1	fibroblast growth factor receptor like 1	4	Cytokine_Receptors
FLT1	fms related receptor tyrosine kinase 1	13	Cytokine_Receptors
FLT3	fms related receptor tyrosine kinase 3	13	Cytokine_Receptors
FLT4	fms related receptor tyrosine kinase 4	5	Cytokine_Receptors
FPR1	formyl peptide receptor 1	19	Cytokine_Receptors
FPR2	formyl peptide receptor 2	19	Cytokine_Receptors
FPR2	formyl peptide receptor 2	19	Cytokine_Receptors
FSHR	follicle stimulating hormone receptor	2	Cytokine_Receptors
GALR2	galanin receptor 2	17	Cytokine_Receptors
GALR3	galanin receptor 3	22	Cytokine_Receptors
GCGR	glucagon receptor	17	Cytokine_Receptors
GHR	growth hormone receptor	5	Cytokine_Receptors
GHRHR	growth hormone releasing hormone receptor	7	Cytokine_Receptors
GHSR	growth hormone secretagogue receptor	3	Cytokine_Receptors
GIPR	gastric inhibitory polypeptide receptor	19	Cytokine_Receptors
GLP1R	glucagon like peptide 1 receptor	6	Cytokine_Receptors
GLP2R	glucagon like peptide 2 receptor	17	Cytokine_Receptors
GNRHR	gonadotropin releasing hormone receptor	4	Cytokine_Receptors
GPER1	G protein-coupled estrogen receptor 1	7	Cytokine_Receptors
GPR17	G protein-coupled receptor 17	2	Cytokine_Receptors
GPR32	G protein-coupled receptor 32	19	Cytokine_Receptors
GPR33	G protein-coupled receptor 33	14	Cytokine_Receptors
PTGDR2	prostaglandin D2 receptor 2	11	Cytokine_Receptors
C5AR2	complement component 5a receptor 2	19	Cytokine_Receptors
HNF4A	hepatocyte nuclear factor 4 alpha	20	Cytokine_Receptors
HNF4G	hepatocyte nuclear factor 4 gamma	8	Cytokine_Receptors
HTR3A	5-hydroxytryptamine receptor 3A	11	Cytokine_Receptors
HTR3B	5-hydroxytryptamine receptor 3B	11	Cytokine_Receptors
HTR3C	5-hydroxytryptamine receptor 3C	3	Cytokine_Receptors
HTR3D	5-hydroxytryptamine receptor 3D	3	Cytokine_Receptors
HTR3E	5-hydroxytryptamine receptor 3E	3	Cytokine_Receptors
IFNAR1	interferon alpha and beta receptor subunit 1	21	Cytokine_Receptors
IFNAR2	interferon alpha and beta receptor subunit 2	21	Cytokine_Receptors
IFNGR1	interferon gamma receptor 1	6	Cytokine_Receptors
IFNGR2	interferon gamma receptor 2	21	Cytokine_Receptors
IGF1R	insulin like growth factor 1 receptor	15	Cytokine_Receptors
IGF2R	insulin like growth factor 2 receptor	6	Cytokine_Receptors
IL10RA	interleukin 10 receptor subunit alpha	11	Cytokine_Receptors
IL10RB	interleukin 10 receptor subunit beta	21	Cytokine_Receptors
IL11RA	interleukin 11 receptor subunit alpha	9	Cytokine_Receptors
IL12RB1	interleukin 12 receptor subunit beta 1	19	Cytokine_Receptors
IL12RB2	interleukin 12 receptor subunit beta 2	1	Cytokine_Receptors
IL13RA1	interleukin 13 receptor subunit alpha 1	X	Cytokine_Receptors
IL13RA2	interleukin 13 receptor subunit alpha 2	X	Cytokine_Receptors
IL15RA	interleukin 15 receptor subunit alpha	10	Cytokine_Receptors
IL2RB	interleukin 2 receptor subunit beta	22	Cytokine_Receptors
IL17RA	interleukin 17 receptor A	22	Cytokine_Receptors
IL17RB	interleukin 17 receptor B	3	Cytokine_Receptors
IL17RC	interleukin 17 receptor C	3	Cytokine_Receptors
IL17RD	interleukin 17 receptor D	3	Cytokine_Receptors
IL17RE	interleukin 17 receptor E	3	Cytokine_Receptors
IL18R1	interleukin 18 receptor 1	2	Cytokine_Receptors
IL18RAP	interleukin 18 receptor accessory protein	2	Cytokine_Receptors
IL1R1	interleukin 1 receptor type 1	2	Cytokine_Receptors
IL1R2	interleukin 1 receptor type 2	2	Cytokine_Receptors
IL1RAP	interleukin 1 receptor accessory protein	3	Cytokine_Receptors
IL1RL1	interleukin 1 receptor like 1	2	Cytokine_Receptors
IL1RL2	interleukin 1 receptor like 2	2	Cytokine_Receptors
IL20RA	interleukin 20 receptor subunit alpha	6	Cytokine_Receptors
IL20RB	interleukin 20 receptor subunit beta	3	Cytokine_Receptors
IL21R	interleukin 21 receptor	16	Cytokine_Receptors
IL22RA1	interleukin 22 receptor subunit alpha 1	1	Cytokine_Receptors
IL22RA2	interleukin 22 receptor subunit alpha 2	6	Cytokine_Receptors
IL23R	interleukin 23 receptor	1	Cytokine_Receptors
IL27RA	interleukin 27 receptor subunit alpha	19	Cytokine_Receptors
IFNLR1	interferon lambda receptor 1	1	Cytokine_Receptors
IL2RA	interleukin 2 receptor subunit alpha	10	Cytokine_Receptors
IL2RB	interleukin 2 receptor subunit beta	22	Cytokine_Receptors
IL2RG	interleukin 2 receptor subunit gamma	X	Cytokine_Receptors
IL31RA	interleukin 31 receptor A	5	Cytokine_Receptors
IL3RA	interleukin 3 receptor subunit alpha	X|Y	Cytokine_Receptors
IL4R	interleukin 4 receptor	16	Cytokine_Receptors
IL5RA	interleukin 5 receptor subunit alpha	3	Cytokine_Receptors
IL6R	interleukin 6 receptor	1	Cytokine_Receptors
IL7R	interleukin 7 receptor	5	Cytokine_Receptors
CXCR1	C-X-C motif chemokine receptor 1	2	Cytokine_Receptors
CXCR2	C-X-C motif chemokine receptor 2	2	Cytokine_Receptors
IL9R	interleukin 9 receptor	X|Y	Cytokine_Receptors
INSR	insulin receptor	19	Cytokine_Receptors
KDR	kinase insert domain receptor	4	Cytokine_Receptors
LEPR	leptin receptor	1	Cytokine_Receptors
LGR4	leucine rich repeat containing G protein-coupled receptor 4	11	Cytokine_Receptors
LGR5	leucine rich repeat containing G protein-coupled receptor 5	12	Cytokine_Receptors
LGR6	leucine rich repeat containing G protein-coupled receptor 6	1	Cytokine_Receptors
LHCGR	luteinizing hormone/choriogonadotropin receptor	2	Cytokine_Receptors
LIFR	LIF receptor subunit alpha	5	Cytokine_Receptors
LTB4R	leukotriene B4 receptor	14	Cytokine_Receptors
LTB4R2	leukotriene B4 receptor 2	14	Cytokine_Receptors
LTBR	lymphotoxin beta receptor	12	Cytokine_Receptors
MC1R	melanocortin 1 receptor	16	Cytokine_Receptors
MC2R	melanocortin 2 receptor	18	Cytokine_Receptors
MC3R	melanocortin 3 receptor	20	Cytokine_Receptors
MC4R	melanocortin 4 receptor	18	Cytokine_Receptors
MCHR1	melanin concentrating hormone receptor 1	22	Cytokine_Receptors
MCHR2	melanin concentrating hormone receptor 2	6	Cytokine_Receptors
MET	MET proto-oncogene, receptor tyrosine kinase	7	Cytokine_Receptors
MLNR	motilin receptor	13	Cytokine_Receptors
MPL	MPL proto-oncogene, thrombopoietin receptor	1	Cytokine_Receptors
MTNR1A	melatonin receptor 1A	4	Cytokine_Receptors
MTNR1B	melatonin receptor 1B	11	Cytokine_Receptors
NGFR	nerve growth factor receptor	17	Cytokine_Receptors
NMBR	neuromedin B receptor	6	Cytokine_Receptors
NPR1	natriuretic peptide receptor 1	1	Cytokine_Receptors
NPR3	natriuretic peptide receptor 3	5	Cytokine_Receptors
NR0B1	nuclear receptor subfamily 0 group B member 1	X	Cytokine_Receptors
NR0B2	nuclear receptor subfamily 0 group B member 2	1	Cytokine_Receptors
NR1D1	nuclear receptor subfamily 1 group D member 1	17	Cytokine_Receptors
NR1D2	nuclear receptor subfamily 1 group D member 2	3	Cytokine_Receptors
NR1H2	nuclear receptor subfamily 1 group H member 2	19	Cytokine_Receptors
NR1H3	nuclear receptor subfamily 1 group H member 3	11	Cytokine_Receptors
NR1H4	nuclear receptor subfamily 1 group H member 4	12	Cytokine_Receptors
NR1I2	nuclear receptor subfamily 1 group I member 2	3	Cytokine_Receptors
NR1I3	nuclear receptor subfamily 1 group I member 3	1	Cytokine_Receptors
NR2C1	nuclear receptor subfamily 2 group C member 1	12	Cytokine_Receptors
NR2C2	nuclear receptor subfamily 2 group C member 2	3	Cytokine_Receptors
NR2E1	nuclear receptor subfamily 2 group E member 1	6	Cytokine_Receptors
NR2E3	nuclear receptor subfamily 2 group E member 3	15	Cytokine_Receptors
NR2F1	nuclear receptor subfamily 2 group F member 1	5	Cytokine_Receptors
NR2F2	nuclear receptor subfamily 2 group F member 2	15	Cytokine_Receptors
NR2F6	nuclear receptor subfamily 2 group F member 6	19	Cytokine_Receptors
NR3C1	nuclear receptor subfamily 3 group C member 1	5	Cytokine_Receptors
NR3C2	nuclear receptor subfamily 3 group C member 2	4	Cytokine_Receptors
NR4A1	nuclear receptor subfamily 4 group A member 1	12	Cytokine_Receptors
NR4A2	nuclear receptor subfamily 4 group A member 2	2	Cytokine_Receptors
NR4A3	nuclear receptor subfamily 4 group A member 3	9	Cytokine_Receptors
NR5A1	nuclear receptor subfamily 5 group A member 1	9	Cytokine_Receptors
NR5A2	nuclear receptor subfamily 5 group A member 2	1	Cytokine_Receptors
NR6A1	nuclear receptor subfamily 6 group A member 1	9	Cytokine_Receptors
NRP1	neuropilin 1	10	Cytokine_Receptors
NRP2	neuropilin 2	2	Cytokine_Receptors
OGFR	opioid growth factor receptor	20	Cytokine_Receptors
OPRD1	opioid receptor delta 1	1	Cytokine_Receptors
OPRK1	opioid receptor kappa 1	8	Cytokine_Receptors
OPRL1	opioid related nociceptin receptor 1	20	Cytokine_Receptors
OPRM1	opioid receptor mu 1	6	Cytokine_Receptors
OSMR	oncostatin M receptor	5	Cytokine_Receptors
OXTR	oxytocin receptor	3	Cytokine_Receptors
PGR	progesterone receptor	11	Cytokine_Receptors
PGRMC2	progesterone receptor membrane component 2	4	Cytokine_Receptors
PLAUR	plasminogen activator, urokinase receptor	19	Cytokine_Receptors
PLXNA1	plexin A1	3	Cytokine_Receptors
PLXNA2	plexin A2	1	Cytokine_Receptors
PLXNA3	plexin A3	X	Cytokine_Receptors
PLXNA4	plexin A4	7	Cytokine_Receptors
PLXNB1	plexin B1	3	Cytokine_Receptors
PLXNB2	plexin B2	22	Cytokine_Receptors
PLXNB3	plexin B3	X	Cytokine_Receptors
PLXNC1	plexin C1	12	Cytokine_Receptors
PLXND1	plexin D1	3	Cytokine_Receptors
PPARA	peroxisome proliferator activated receptor alpha	22	Cytokine_Receptors
PPARD	peroxisome proliferator activated receptor delta	6	Cytokine_Receptors
PPARG	peroxisome proliferator activated receptor gamma	3	Cytokine_Receptors
PRLHR	prolactin releasing hormone receptor	10	Cytokine_Receptors
PRLR	prolactin receptor	5	Cytokine_Receptors
PTAFR	platelet activating factor receptor	1	Cytokine_Receptors
PTGDR	prostaglandin D2 receptor	14	Cytokine_Receptors
PTGDS	prostaglandin D2 synthase	9	Cytokine_Receptors
PTGER1	prostaglandin E receptor 1	19	Cytokine_Receptors
PTGER2	prostaglandin E receptor 2	14	Cytokine_Receptors
PTGER3	prostaglandin E receptor 3	1	Cytokine_Receptors
PTGER4	prostaglandin E receptor 4	5	Cytokine_Receptors
PTGFR	prostaglandin F receptor	1	Cytokine_Receptors
PTH1R	parathyroid hormone 1 receptor	3	Cytokine_Receptors
PTH2R	parathyroid hormone 2 receptor	2	Cytokine_Receptors
RARA	retinoic acid receptor alpha	17	Cytokine_Receptors
RARB	retinoic acid receptor beta	3	Cytokine_Receptors
RARG	retinoic acid receptor gamma	12	Cytokine_Receptors
ROBO1	roundabout guidance receptor 1	3	Cytokine_Receptors
ROBO2	roundabout guidance receptor 2	3	Cytokine_Receptors
ROBO3	roundabout guidance receptor 3	11	Cytokine_Receptors
RORA	RAR related orphan receptor A	15	Cytokine_Receptors
RORB	RAR related orphan receptor B	9	Cytokine_Receptors
RORC	RAR related orphan receptor C	1	Cytokine_Receptors
RXFP1	relaxin family peptide receptor 1	4	Cytokine_Receptors
RXFP2	relaxin family peptide receptor 2	13	Cytokine_Receptors
RXFP3	relaxin family peptide receptor 3	5	Cytokine_Receptors
RXRA	retinoid X receptor alpha	9	Cytokine_Receptors
RXRB	retinoid X receptor beta	6	Cytokine_Receptors
RXRG	retinoid X receptor gamma	1	Cytokine_Receptors
S1PR1	sphingosine-1-phosphate receptor 1	1	Cytokine_Receptors
S1PR2	sphingosine-1-phosphate receptor 2	19	Cytokine_Receptors
SCTR	secretin receptor	2	Cytokine_Receptors
SDC1	syndecan 1	2	Cytokine_Receptors
SDC2	syndecan 2	8	Cytokine_Receptors
SDC3	syndecan 3	1	Cytokine_Receptors
SDC4	syndecan 4	20	Cytokine_Receptors
SORT1	sortilin 1	1	Cytokine_Receptors
SSTR1	somatostatin receptor 1	14	Cytokine_Receptors
SSTR2	somatostatin receptor 2	17	Cytokine_Receptors
SSTR5	somatostatin receptor 5	16	Cytokine_Receptors
ST2	-	11	Cytokine_Receptors
TACR1	tachykinin receptor 1	2	Cytokine_Receptors
TEK	TEK receptor tyrosine kinase	9	Cytokine_Receptors
TGFBR1	transforming growth factor beta receptor 1	9	Cytokine_Receptors
TGFBR2	transforming growth factor beta receptor 2	3	Cytokine_Receptors
TGFBR3	transforming growth factor beta receptor 3	1	Cytokine_Receptors
THRA	thyroid hormone receptor alpha	17	Cytokine_Receptors
THRB	thyroid hormone receptor beta	3	Cytokine_Receptors
TIE1	tyrosine kinase with immunoglobulin like and EGF like domains 1	1	Cytokine_Receptors
TNFRSF10A	TNF receptor superfamily member 10a	8	Cytokine_Receptors
TNFRSF10B	TNF receptor superfamily member 10b	8	Cytokine_Receptors
TNFRSF10C	TNF receptor superfamily member 10c	8	Cytokine_Receptors
TNFRSF10D	TNF receptor superfamily member 10d	8	Cytokine_Receptors
TNFRSF11A	TNF receptor superfamily member 11a	18	Cytokine_Receptors
TNFRSF12A	TNF receptor superfamily member 12A	16	Cytokine_Receptors
TNFRSF13B	TNF receptor superfamily member 13B	17	Cytokine_Receptors
TNFRSF13C	TNF receptor superfamily member 13C	22	Cytokine_Receptors
TNFRSF14	TNF receptor superfamily member 14	1	Cytokine_Receptors
TNFRSF17	TNF receptor superfamily member 17	16	Cytokine_Receptors
TNFRSF18	TNF receptor superfamily member 18	1	Cytokine_Receptors
TNFRSF19	TNF receptor superfamily member 19	13	Cytokine_Receptors
TNFRSF1A	TNF receptor superfamily member 1A	12	Cytokine_Receptors
TNFRSF1B	TNF receptor superfamily member 1B	1	Cytokine_Receptors
TNFRSF21	TNF receptor superfamily member 21	6	Cytokine_Receptors
TNFRSF25	TNF receptor superfamily member 25	1	Cytokine_Receptors
TNFRSF4	TNF receptor superfamily member 4	1	Cytokine_Receptors
TNFRSF6B	TNF receptor superfamily member 6b	20	Cytokine_Receptors
TNFRSF8	TNF receptor superfamily member 8	1	Cytokine_Receptors
TNFRSF9	TNF receptor superfamily member 9	1	Cytokine_Receptors
TRHR	thyrotropin releasing hormone receptor	8	Cytokine_Receptors
TSHR	thyroid stimulating hormone receptor	14	Cytokine_Receptors
TUBB3	tubulin beta 3 class III	16	Cytokine_Receptors
VDR	vitamin D receptor	12	Cytokine_Receptors
VIPR1	vasoactive intestinal peptide receptor 1	3	Cytokine_Receptors
VIPR2	vasoactive intestinal peptide receptor 2	7	Cytokine_Receptors
XCR1	X-C motif chemokine receptor 1	3	Cytokine_Receptors
IFNA10	interferon alpha 10	9	Interferons
IFNA13	interferon alpha 13	9	Interferons
IFNA14	interferon alpha 14	9	Interferons
IFNA16	interferon alpha 16	9	Interferons
IFNA17	interferon alpha 17	9	Interferons
IFNA2	interferon alpha 2	9	Interferons
IFNA21	interferon alpha 21	9	Interferons
IFNA4	interferon alpha 4	9	Interferons
IFNA5	interferon alpha 5	9	Interferons
IFNA6	interferon alpha 6	9	Interferons
IFNA7	interferon alpha 7	9	Interferons
IFNA8	interferon alpha 8	9	Interferons
IFNB1	interferon beta 1	9	Interferons
IFNE	interferon epsilon	9	Interferons
IFNG	interferon gamma	12	Interferons
IFNK	interferon kappa	9	Interferons
IFNW1	interferon omega 1	9	Interferons
IFNAR2	interferon alpha and beta receptor subunit 2	21	Interferon_Receptor
IFNGR1	interferon gamma receptor 1	6	Interferon_Receptor
IFNGR2	interferon gamma receptor 2	21	Interferon_Receptor
IL11	interleukin 11	19	Interleukins
IL12A	interleukin 12A	3	Interleukins
IL12B	interleukin 12B	5	Interleukins
IL13	interleukin 13	5	Interleukins
IL15	interleukin 15	4	Interleukins
IL16	interleukin 16	15	Interleukins
IL17A	interleukin 17A	6	Interleukins
IL17B	interleukin 17B	5	Interleukins
IL17C	interleukin 17C	16	Interleukins
IL17D	interleukin 17D	13	Interleukins
IL17F	interleukin 17F	6	Interleukins
IL18	interleukin 18	11	Interleukins
IL19	interleukin 19	1	Interleukins
IL1A	interleukin 1 alpha	2	Interleukins
IL1B	interleukin 1 beta	2	Interleukins
IL1F10	interleukin 1 family member 10	2	Interleukins
IL36RN	interleukin 36 receptor antagonist	2	Interleukins
IL36A	interleukin 36 alpha	2	Interleukins
IL37	interleukin 37	2	Interleukins
IL36B	interleukin 36 beta	2	Interleukins
IL36G	interleukin 36 gamma	2	Interleukins
IL1RN	interleukin 1 receptor antagonist	2	Interleukins
IL2	interleukin 2	4	Interleukins
IL20	interleukin 20	1	Interleukins
IL21	interleukin 21	4	Interleukins
IL22	interleukin 22	12	Interleukins
IL23A	interleukin 23 subunit alpha	12	Interleukins
IL24	interleukin 24	1	Interleukins
IL25	interleukin 25	14	Interleukins
IL26	interleukin 26	12	Interleukins
IL27	interleukin 27	16	Interleukins
IFNL2	interferon lambda 2	19	Interleukins
IFNL3	interferon lambda 3	19	Interleukins
IFNL1	interferon lambda 1	19	Interleukins
IL3	interleukin 3	5	Interleukins
IL31	interleukin 31	12	Interleukins
IL32	interleukin 32	16	Interleukins
IL33	interleukin 33	9	Interleukins
IL34	interleukin 34	16	Interleukins
IL4	interleukin 4	5	Interleukins
IL5	interleukin 5	5	Interleukins
IL6	interleukin 6	7	Interleukins
IL6ST	interleukin 6 signal transducer	5	Interleukins
IL7	interleukin 7	8	Interleukins
CXCL8	C-X-C motif chemokine ligand 8	4	Interleukins
IL9	interleukin 9	5	Interleukins
TXLNA	taxilin alpha	1	Interleukins
IL10RA	interleukin 10 receptor subunit alpha	11	Interleukins_Receptor
IL10RB	interleukin 10 receptor subunit beta	21	Interleukins_Receptor
IL11RA	interleukin 11 receptor subunit alpha	9	Interleukins_Receptor
IL12RB1	interleukin 12 receptor subunit beta 1	19	Interleukins_Receptor
IL12RB2	interleukin 12 receptor subunit beta 2	1	Interleukins_Receptor
IL13RA1	interleukin 13 receptor subunit alpha 1	X	Interleukins_Receptor
IL13RA2	interleukin 13 receptor subunit alpha 2	X	Interleukins_Receptor
IL15RA	interleukin 15 receptor subunit alpha	10	Interleukins_Receptor
IL2RB	interleukin 2 receptor subunit beta	22	Interleukins_Receptor
IL17RA	interleukin 17 receptor A	22	Interleukins_Receptor
IL17RB	interleukin 17 receptor B	3	Interleukins_Receptor
IL17RC	interleukin 17 receptor C	3	Interleukins_Receptor
IL17RD	interleukin 17 receptor D	3	Interleukins_Receptor
IL17RE	interleukin 17 receptor E	3	Interleukins_Receptor
IL18R1	interleukin 18 receptor 1	2	Interleukins_Receptor
IL18RAP	interleukin 18 receptor accessory protein	2	Interleukins_Receptor
IL1R1	interleukin 1 receptor type 1	2	Interleukins_Receptor
IL1R2	interleukin 1 receptor type 2	2	Interleukins_Receptor
IL1RAP	interleukin 1 receptor accessory protein	3	Interleukins_Receptor
IL1RL1	interleukin 1 receptor like 1	2	Interleukins_Receptor
IL1RL2	interleukin 1 receptor like 2	2	Interleukins_Receptor
IL20RA	interleukin 20 receptor subunit alpha	6	Interleukins_Receptor
IL20RB	interleukin 20 receptor subunit beta	3	Interleukins_Receptor
IL21R	interleukin 21 receptor	16	Interleukins_Receptor
IL22RA1	interleukin 22 receptor subunit alpha 1	1	Interleukins_Receptor
IL22RA2	interleukin 22 receptor subunit alpha 2	6	Interleukins_Receptor
IL23R	interleukin 23 receptor	1	Interleukins_Receptor
IL27RA	interleukin 27 receptor subunit alpha	19	Interleukins_Receptor
IFNLR1	interferon lambda receptor 1	1	Interleukins_Receptor
IL2RA	interleukin 2 receptor subunit alpha	10	Interleukins_Receptor
IL2RB	interleukin 2 receptor subunit beta	22	Interleukins_Receptor
IL2RG	interleukin 2 receptor subunit gamma	X	Interleukins_Receptor
IL31RA	interleukin 31 receptor A	5	Interleukins_Receptor
IL3RA	interleukin 3 receptor subunit alpha	X|Y	Interleukins_Receptor
IL4R	interleukin 4 receptor	16	Interleukins_Receptor
IL5RA	interleukin 5 receptor subunit alpha	3	Interleukins_Receptor
IL6R	interleukin 6 receptor	1	Interleukins_Receptor
IL7R	interleukin 7 receptor	5	Interleukins_Receptor
CXCR1	C-X-C motif chemokine receptor 1	2	Interleukins_Receptor
CXCR2	C-X-C motif chemokine receptor 2	2	Interleukins_Receptor
IL9R	interleukin 9 receptor	X|Y	Interleukins_Receptor
ST2	-	11	Interleukins_Receptor
HLA-A	major histocompatibility complex, class I, A	6	NaturalKiller_Cell_Cytotoxicity
HLA-B	major histocompatibility complex, class I, B	6	NaturalKiller_Cell_Cytotoxicity
HLA-C	major histocompatibility complex, class I, C	6	NaturalKiller_Cell_Cytotoxicity
HLA-E	major histocompatibility complex, class I, E	6	NaturalKiller_Cell_Cytotoxicity
HLA-G	major histocompatibility complex, class I, G	6	NaturalKiller_Cell_Cytotoxicity
KIR3DL1	killer cell immunoglobulin like receptor, three Ig domains and long cytoplasmic tail 1	19	NaturalKiller_Cell_Cytotoxicity
KIR3DL2	killer cell immunoglobulin like receptor, three Ig domains and long cytoplasmic tail 2	19	NaturalKiller_Cell_Cytotoxicity
KIR2DL1	killer cell immunoglobulin like receptor, two Ig domains and long cytoplasmic tail 1	19	NaturalKiller_Cell_Cytotoxicity
KIR2DL2	killer cell immunoglobulin like receptor, two Ig domains and long cytoplasmic tail 2	19	NaturalKiller_Cell_Cytotoxicity
KIR2DL3	killer cell immunoglobulin like receptor, two Ig domains and long cytoplasmic tail 3	19	NaturalKiller_Cell_Cytotoxicity
KIR2DL4	killer cell immunoglobulin like receptor, two Ig domains and long cytoplasmic tail 4	19	NaturalKiller_Cell_Cytotoxicity
KIR2DL5A	killer cell immunoglobulin like receptor, two Ig domains and long cytoplasmic tail 5A	19	NaturalKiller_Cell_Cytotoxicity
KLRC1	killer cell lectin like receptor C1	12	NaturalKiller_Cell_Cytotoxicity
KLRC2	killer cell lectin like receptor C2	12	NaturalKiller_Cell_Cytotoxicity
KLRC3	killer cell lectin like receptor C3	12	NaturalKiller_Cell_Cytotoxicity
KLRD1	killer cell lectin like receptor D1	12	NaturalKiller_Cell_Cytotoxicity
[truncated: 485 more rows]

## Sheet: Table S8
Table S8. 28 immune gene sets from the TISIDB database
Activated CD8 T cell	ADRM1	AHSA1	C1GALT1C1	CCT6B	CD37	CD3D	CD3E	CD3G	CD69	CD8A	CETN3	CSE1L	GEMIN6	GNLY	GPT2	GZMA	GZMH	GZMK	IL2RB	LCK	MPZL1	NKG7	PIK3IP1	PTRH2	TIMM13	ZAP70
Central memory CD8 T cell	ACTN4	ADAM12	ADCY9	F13A1	FCER1G	FCGR3B	FGF7	FKBP4	GLUD1	GM2A	GUSB	IL1RN	NOL11	NTRK1	RARA	RNF128	SIGLEC1	TNFRSF11A	TOX4	UBA52	ULBP1
Effector memeory CD8 T cell	ACAP1	APOL3	ARHGAP10	ATP10D	C3AR1	CCR5	CD160	CD55	CFLAR	CMKLR1	DAPP1	FCRL6	FLT3LG	GZMM	HAPLN3	HLA-DMB	HLA-DPA1	HLA-DPB1	IFI16	LIME1	LTK	NFKBIA	SETD7	SIK1	TRIB2
Activated CD4 T cell	AIM2	BIRC3	BRIP1	CCL20	CCL4	CCL5	CCNB1	CCR7	DUSP2	ESCO2	ETS1	EXO1	EXOC6	IARS	ITK	KIF11	KNTC1	NUF2	PRC1	PSAT1	RGS1	RTKN2	SAMSN1	SELL	TRAT1
Central memory CD4 T cell	ABHD3	AHNAK	ANXA2P2	AQP3	ATHL1	BMI1	BZW2	CD63	COL4A1	CYLD	ELMO2	FYN	GLIPR1	GSS	IFITM2	ITGB1	ITGB2	KLF5	LSP1	NDUFB9	PKM2	SFXN3	SIRPG	SMAD4	STX4	TRADD	VIM	XRCC6
Effector memeory CD4 T cell	ATM	CASP3	CASQ1	CD300E	DARS	DOCK9	EXOSC9	EZH2	GDE1	IL34	NCOA4	NEFL	PDGFRL	PTGS1	REPS1	SCG2	SDPR	SIGLEC14	SIGLEC6	TAL1	TFEC	TIPIN	TPK1	UQCRB	USP9Y	WIPF1	ZCRB1
T follicular helper cell	B3GAT1	CDK5R1	PDCD1	BCL6	CD200	CD83	CD84	FGF2	GPR18	CEBPA	CECR1	CLEC10A	CLEC4A	CSF1R	CTSS	DMN	DPP4	LRRC32	MC5R	MICA	NCAM1	NCR2	NRP1	PDCD1LG2	PDCD6	PRDX1	RAE1	RAET1E	SIGLEC7	SIGLEC9	TYRO3	CHST12	CLIC3	IVNS1ABP	KIR2DL2	LGMN
Gamma delta T cell	ACP5	AQP9	BTN3A2	C1orf54	CARD8	CCL18	CD209	CD33	CD36	CDK5	IL10RB	KLRF1	LGALS1	MAPK7	KLHL7	KRT80	LAMC1	LCORL	LMNB1	MEIS3P1	MPL	FABP1	FABP5	FADD	MFAP3L	MINPP1	RPS24	RPS7	RPS9	DBNL	CCL13
Type 1 T helper cell	CD70	TBX21	ADAM8	AHCYL2	ALCAM	B3GALNT1	BBS12	BST1	CD151	CD47	CD48	CD52	CD53	CD59	CD6	CD68	CD7	CD96	CFHR3	CHRM3	CLEC7A	COL23A1	COL4A4	COL5A3	DAB1	DLEU7	DOC2B	EMP1	F12	FURIN	GAB3	GATM	GFPT2	GPR25	GREM2	HAVCR1	HSD11B1	HUNK	IGF2	RCSD1	RYR1	SAV1	SELE	SELP	SH3KBP1	SIT1	SLC35B3	SIGLEC10	SKAP1
Type 17 T helper cell	IL17A	IL17RA	C2CD4A	C2CD4B	CA2	CCDC65	CEACAM3	IL17C	IL17F	IL17RC	IL17RE	IL23A	ILDR1	LONRF3	SH2D6	TNIP2	ABCA1	ABCB1	ADAMTS12	ANK1	ANKRD22	B3GALT2	CAMTA1	CCR9	CD40	GPR44	IFT80
Type 2 T helper cell	ASB2	CSRP2	DAPK1	DLC1	DNAJC12	DUSP6	GNAI1	LAMP3	NRP2	OSBPL1A	PDE4B	PHLDA1	PLA2G4A	RAB27B	RBMS3	RNF125	TMPRSS3	GATA3	BIRC5	CDC25C	CDC7	CENPF	CXCR6	DHFR	EVI5	GSTA4	HELLS	IL26	LAIR2
Regulatory T cell	CCL3L1	CD72	CLEC5A	FOXP3	ITGA4	L1CAM	LIPA	LRP1	LRRC42	MARCO	MMP12	MNDA	MRC1	MS4A6A	PELO	PLEK	PRSS23	PTGIR	ST8SIA4	STAB1
Activated B cell	ADAM28	CD180	CD79B	BLK	CD19	MS4A1	TNFRSF17	IGHM	GNG7	MICAL3	SPIB	HLA-DOB	IGKC	PNOC	FCRL2	BACH2	CR2	TCL1A	AKNA	ARHGAP25	CCL21	CD27	CD38	CLEC17A	CLEC9A	CLECL1
Immature B cell	CD22	CYBB	FAM129C	FCRL1	FCRL3	FCRL5	FCRLA	HDAC9	HLA-DQA1	HVCN1	KIAA0226	NCF1	NCF1B	P2RY10	SP100	TXNIP	STAP1	TAGAP	ZCCHC2
Memory B cell	AICDA	CCNA2	CDKN3	CLCN5	ENPP1	FCER1A	FCRL4	MYC	RUNX2	SORL1	SOX5	STAT5A	STAT5B	TLR9
Natural killer cell	AKT3	AXL	BST2	CDH2	CRTAM	CSF2RA	CTSZ	CXCL1	CYTH1	DAXX	DGKH	DLL4	DPYD	ERBB3	F11R	FAM27A	FAM49A	FASLG	FCGR1A	FN1	FSTL1	FUCA1	GBP3	GLS2	GRB2	LST1	BCL2	CDC5L	FGF18	FUT5	FZR1	GAGE2	IGFBP5	KANK2	LDB3
CD56bright natural killer cell	ABAT	C11orf75	C5orf15	CDHR1	DCAF12	DYNLL1	GPR137B	HCP5	HDGFRP2	KRT86	MLST8	ELMOD3	ENTPD5	FAM119A	FAM179A	CLIC2	COX7A2L	CREB3L4	CSF1	CSNK2A2	CSTA	CSTB	CTPS	CTSD	FST	GATA2	GMPR	HDC	HEY1	HOXA1	HS2ST1	HS3ST1	BCL11B	CDH3	MYL6B	NAA16	ClQA	ClQB	CYP27B1	EIF3M
CD56dim natural killer cell	CYP27A1	DDX55	DYRK2	RPL37A	NOTCH3	AKR7A3	GPRC5C	GRIN1	HLA-E	PORCN	PSMC4	UPP1	IL21R	KIR2DS1	KIR2DS2	KIR2DS5
Myeloid derived suppressor cell	CCR2	CD14	CD2	CD86	CXCR4	FCGR2A	FCGR2B	FCGR3A	FERMT3	GPSM3	IL18BP	IL4R	ITGAL	ITGAM	PARVG	PSAP	PTGER2	PTGES2	S100A8	S100A9
Natural killer T cell	BTN2A2	CD101	CD109	CNPY3	CNPY4	CREB1	CRTC2	CRTC3	CSF2	KLRC1	FUT4	ICAM2	IL32	LAMP2	LILRB5	KLRG1	HSPA4	HSPB6	ISM2	ITIH2	KDM4C	KIR2DS4	KIRREL3	SDCBP	NFATC2IP	MICB	KIR2DL1	KIR2DL3	KIR3DL1	KIR3DL2	NCR1	FOSL1	TSLP	SLC7A7	SPP1	TREM2	UBASH3A	YBX2	CCDC88A	CLEC1A	THBD	PDPN	VCAM1	EMR1
Activated dendritic cell	ABCD1	C1QC	CAPG	CCL3L3	CD207	CD302	ATP5B	ATP5L	ATP6V1A	BCL2L1	C1QB	SNURF	SPCS3	CCNA1	CEACAM8	NOS2	SRA1	TNFRSF6B	TREM1	TREML1	RHOA	SLC25A37	TNFSF14	TREML4	VNN2	XPO6	CLEC4C	TNFAIP2	UBD	ACTR3	RAB1A	SLA	HLA-DQA2	SIGLEC5	SLAMF9
Plasmacytoid dendritic cell	CBX6	DAB2	DDX17	HIGD1A	IDH3A	IL3RA	MAGED1	NUCB2	OFD1	OGT	PDIA4	SERTAD2	SIRPA	TMED2	ENG	FCAR	IGF1	ITGA2B	GABARAP	GPX1	KRT23	PROK2	RALB	RETNLB	RNF141	SEC14L1	SEPX1	EMP3	CD300LF	ABTB1	KLHL21	PHRF1
Immature dendritic cell	ACADM	AHCYL1	ALDH1A2	ALDH3A2	ALDH9A1	ALOX15	AMT	ARL1	ATIC	ATP5A1	CAPZA1	LILRA5	RDX	RRAGD	TACSTD2	INPP5F	RAB38	PLAU	CSF3R	SLC18A2	AMPD2	CLTB	C1orf162
Macrophage	AIF1	CCL1	CCL14	CCL23	CCL26	CD300LB	CNR1	CNR2	EIF1	EIF4A1	FPR1	FPR2	FRAT2	GPR27	GPR77	RNASE2	MS4A2	BASP1	IGSF6	HK3	VNN1	FES	NPL	FZD2	FAM198B	HNMT	SLC15A3	CD4	TXNDC3	FRMD4A	CRYBB1	HRH1	WNT5B
Eosinophil	GIPR	KRT18P50	LRMP	FOSB	RRP12	GPR183	NR4A3	ST3GAL6	DEPDC5	PDE6C	PKD2L2	GPR65	IL5RA	P2RY14	DACH1	DAPK2	EMR3
Mast cell	ADAMTS3	CPA3	CMA1	CTSG	ARHGAP15	CPM	FCN1	FTL	HSPA6	ITGA9	RNASE3	S100A4	SIGLEC8	SLC6A4	PTGS2	EGR3	PILRA
Monocyte	ASGR2	CFP	ASGR1	CD1D	UPK3A	ACTG1	ANXA5	ATP6V1B2	CFL1	DAZAP2	CTBS	EMR4P	HIVEP2	MARCKSL1	MBP	MMP15	PNPLA6	TMBIM6	PQBP1	TEX264	IKZF1
Neutrophil	CREB5	CDA	CHST15	S100A12	APOBEC3A	CASP5	MMP25	HAL	C1orf183	FFAR2	MAK	CXCR1	STEAP4	MGAM	BTNL8	CXCR2	TNFRSF10C	VNN3
[truncated: 28 more columns]
